# Supplementary material for: Influence of Estrus on Dairy Cow Milk Exosomal miRNAs and Their Role in Hormone Secretion by Granulosa Cells
Source: Int J Mol Sci. 2023 Jun 1;24(11):9608. doi: 10.3390/ijms24119608 (PMC10253592; doi:10.3390/ijms24119608)
Supplement: Supplementary file 1 [file ijms-24-09608-s001.zip › Table S1.xlsx]

## Sheet: Supplementary table 1
Table S1 Genome Mapping Summary
sample_name	total_clean_read	total_mapping_genome_ratio
Day0_r1	30.46	91.26
Day0_r2	27.6	93.56
Day0_r3	26.59	93.22
Day_3r1	28.85	94.3
Day_3r2	27.21	94.99
Day_3r3	30.48	93.18
