# Supplementary material for: Influence of Estrus on Dairy Cow Milk Exosomal miRNAs and Their Role in Hormone Secretion by Granulosa Cells
Source: Int J Mol Sci. 2023 Jun 1;24(11):9608. doi: 10.3390/ijms24119608 (PMC10253592; doi:10.3390/ijms24119608)
Supplement: Supplementary file 1 [file ijms-24-09608-s001.zip › Table S2.xlsx]

## Sheet: Supplementary table 2
Table S2 Milk exosomal SmallRNA_length_distribution.
length	tag_count_Day0_r1	tag_count_Day0_r2	tag_count_Day0_r3	tag_count_Day_3r1	tag_count_Day_3r2	tag_count_Day_3r3
<=15	1670688	3184958	3730668	2160532	2906290	1685779
16	426524	495133	511746	427690	677099	469527
17	483643	503627	593211	415093	666848	545467
18	700280	643208	803766	563616	866257	819120
19	980242	831750	956611	866407	1040732	963373
20	2306252	1831114	1842094	1928508	2071033	2354317
21	4381669	3771666	3670085	5272450	4660303	4482214
22	6922357	6836483	6391792	8800946	7990650	6536052
23	3582092	3548418	3516932	4180401	4212953	3005728
24	1126122	948355	1079425	834855	912370	813638
25	700758	521782	597195	380429	356338	521522
26	607554	408375	435520	366138	323093	508699
27	732442	485870	483426	420226	346014	650128
28	1417527	1079923	949113	799846	619302	1336548
29	2092248	1800971	1573284	1180273	976754	2180763
>=30	3813196	3682917	3030576	2727393	1696157	5059835
