# Supplementary material for: Influence of Estrus on Dairy Cow Milk Exosomal miRNAs and Their Role in Hormone Secretion by Granulosa Cells
Source: Int J Mol Sci. 2023 Jun 1;24(11):9608. doi: 10.3390/ijms24119608 (PMC10253592; doi:10.3390/ijms24119608)
Supplement: Supplementary file 1 [file ijms-24-09608-s001.zip › Table S3.xlsx]

## Sheet: Supplementary table 3
Table S3 Differentially expressed exosomal miRNAs in estrus and non-estrus cow milk.
RNA ID	Type	Day_3_7f177319f000 Average Read Count	Day0_7f177319f000 Average Read Count	log2 (Day0 / Day_3)	Pvalue(Day0 / Day_3)	Qvalue (Day0 / Day_3)
novel-bta-miR545-3p	miRNA	11	0	-9.3966	3.7e-09	2.17e-08
bta-miR-3141	miRNA	8	0	-8.94251	4.99e-07	2.66e-06
bta-miR-12002a	miRNA	6.66667	0	-8.7039	4.8e-06	2.31e-05
novel-bta-miR164-5p	miRNA	3.66667	0	-7.83289	0.000999	0.00328494
bta-miR-3064	miRNA	3.66667	0	-7.75489	0.000999	0.00328494
bta-miR-2285at	miRNA	3.33333	0	-7.70736	0.00185433	0.00571075
bta-miR-2331-5p	miRNA	3.66667	0	-7.65105	0.000999	0.00328494
novel-bta-miR342-5p	miRNA	3	0	-7.56224	0.00346478	0.010031
novel-bta-miR465-3p	miRNA	2.66667	0	-7.33985	0.00651725	0.017833
novel-bta-miR194-5p	miRNA	2.66667	0	-7.33092	0.00651725	0.017833
bta-miR-12043	miRNA	2.66667	0	-7.25739	0.00651725	0.017833
bta-miR-2441	miRNA	2.33333	0	-7.19967	0.0123472	0.0304445
novel-bta-miR277-5p	miRNA	2.33333	0	-7.18982	0.0123472	0.0304445
novel-bta-miR125-3p	miRNA	2.66667	0	-7.17991	0.00651725	0.017833
bta-miR-3065	miRNA	2.33333	0	-7.13955	0.0123472	0.0304445
bta-miR-6535	miRNA	2.33333	0	-7.10852	0.0123472	0.0304445
bta-miR-7865	miRNA	2.33333	0	-7.10852	0.0123472	0.0304445
novel-bta-miR161-5p	miRNA	2.33333	0	-7.05528	0.0123472	0.0304445
bta-miR-154a	miRNA	2.33333	0	-7.03342	0.0123472	0.0304445
novel-bta-miR437-3p	miRNA	2.33333	0	-6.98868	0.0123472	0.0304445
bta-miR-2331-3p	miRNA	5.66667	0.333333	-4.13145	6.52e-05	0.000262
novel-bta-miR13-3p	miRNA	5.33333	0.333333	-4.00946	0.000119	0.000468
novel-bta-miR476-5p	miRNA	55.6667	3.66667	-3.99479	4.8e-35	5.54e-34
novel-bta-miR72-5p	miRNA	4.66667	0.333333	-3.848	0.000402	0.00145381
novel-bta-miR515-5p	miRNA	3.66667	0.333333	-3.74543	0.00252099	0.00749509
novel-bta-miR368-5p	miRNA	11	1	-3.62591	1.68e-07	9.18e-07
bta-miR-12048	miRNA	3.33333	0.333333	-3.61298	0.00465748	0.0130443
novel-bta-miR568-3p	miRNA	3	0.333333	-3.45943	0.00860934	0.0224453
bta-miR-2285am-5p	miRNA	3	0.333333	-3.36375	0.00860934	0.0224453
novel-bta-miR258-3p	miRNA	6	0.666667	-3.31366	0.000203	0.000769
bta-miR-2284m	miRNA	2.66667	0.333333	-3.20716	0.0159147	0.0379109
novel-bta-miR19-3p	miRNA	2.66667	0.333333	-3.17932	0.0159147	0.0379109
bta-miR-2285o	miRNA	44.6667	5.66667	-3.00835	8.27e-23	7.43e-22
novel-bta-miR213-3p	miRNA	177.667	24.3333	-2.97262	2.25e-82	4.24e-81
bta-miR-193a-3p	miRNA	1133.33	206.333	-2.58428	0	0
bta-miR-2285dc	miRNA	5.33333	1	-2.56294	0.00254094	0.00752546
novel-bta-miR334-5p	miRNA	7.66667	1.33333	-2.55976	0.000202	0.00077
bta-miR-2285f	miRNA	3.33333	0.666667	-2.4416	0.0198823	0.0452029
bta-miR-2370-5p	miRNA	4.66667	1	-2.21696	0.0073862	0.0197562
novel-bta-miR432-3p	miRNA	5.66667	1.33333	-2.16784	0.00462707	0.0130063
bta-miR-2447	miRNA	15.6667	4	-2.12349	6.06e-06	2.86e-05
bta-miR-2285cq	miRNA	5.33333	1.33333	-2.09516	0.00762944	0.0203014
bta-miR-12005	miRNA	5.33333	1.33333	-2.06774	0.00762944	0.0203014
novel-bta-miR281-5p	miRNA	15.3333	4	-2.02988	9.58e-06	4.21e-05
bta-miR-10167-3p	miRNA	4.66667	1.33333	-1.95217	0.0202272	0.0458522
bta-miR-2285bk	miRNA	10.3333	3	-1.91267	0.000619	0.00217605
novel-bta-miR461-5p	miRNA	7.66667	2.33333	-1.88501	0.00417588	0.0118675
novel-bta-miR56-5p	miRNA	7.33333	2	-1.87224	0.00280097	0.00820133
bta-miR-2285bf	miRNA	5.33333	1.66667	-1.86856	0.0188168	0.0431615
novel-bta-miR350-3p	miRNA	6	2	-1.76793	0.0170779	0.0401254
novel-bta-miR603-3p	miRNA	9.33333	3	-1.67177	0.00228685	0.00690523
novel-bta-miR242-3p	miRNA	8.66667	3	-1.65795	0.00528343	0.014744
novel-bta-miR76-3p	miRNA	26	9.33333	-1.63681	2.61e-06	1.28e-05
novel-bta-miR281-3p	miRNA	11.6667	4	-1.63574	0.00111777	0.00364571
bta-miR-3613b	miRNA	6.66667	2.33333	-1.59968	0.0152579	0.0365151
novel-bta-miR256-5p	miRNA	11.6667	4.33333	-1.55092	0.00218765	0.00665768
novel-bta-miR29-5p	miRNA	7.33333	2.66667	-1.52154	0.0134889	0.0324827
bta-miR-1343-5p	miRNA	14.3333	5.33333	-1.5173	0.000697	0.00239546
novel-bta-miR195-5p	miRNA	28.6667	11	-1.4607	2.96e-06	1.44e-05
bta-miR-2285bz	miRNA	13.6667	5.33333	-1.45768	0.00147248	0.00462695
novel-bta-miR458-3p	miRNA	3881.67	1556	-1.42818	0	0
bta-miR-376a	miRNA	7.66667	3	-1.42764	0.0174948	0.0409803
bta-miR-424-3p	miRNA	19	7.66667	-1.41337	0.000274	0.00101805
bta-miR-2284p	miRNA	15.3333	6.33333	-1.39925	0.00138291	0.00439913
bta-miR-3604	miRNA	25.6667	9.66667	-1.3401	7.05e-06	3.21e-05
bta-miR-1277	miRNA	33.6667	14.6667	-1.30722	6.96e-06	3.18e-05
novel-bta-miR143-3p	miRNA	181	77.6667	-1.2892	3.49e-26	3.42e-25
bta-miR-432	miRNA	40.6667	18	-1.26586	1.18e-06	5.93e-06
bta-miR-339b	miRNA	1089.33	497.333	-1.25963	1.33e-130	4.47e-129
bta-miR-2284n	miRNA	51.6667	23	-1.25533	5.24e-08	3e-07
bta-miR-493	miRNA	23.6667	11.3333	-1.16993	0.000699	0.00239157
novel-bta-miR396-3p	miRNA	178.333	89.3333	-1.13234	1.48e-18	1.16e-17
bta-miR-7857-5p	miRNA	29.6667	14.3333	-1.12635	0.000174	0.000672
bta-let-7a-3p	miRNA	4863.67	2440.33	-1.09407	0	0
bta-miR-874	miRNA	19.6667	10	-1.0776	0.00421364	0.0119309
bta-miR-374b	miRNA	22801.7	11680	-1.07047	0	0
bta-miR-2285t	miRNA	868	442.667	-1.06211	5.56e-80	1.02e-78
bta-miR-29c	miRNA	781	412.333	-1.03074	1.27e-65	2.05e-64
novel-bta-miR430-5p	miRNA	72.6667	38.3333	-1.02564	1.75e-07	9.51e-07
novel-bta-miR203-5p	miRNA	29	15	-1.02536	0.000688	0.00237444
bta-miR-3601	miRNA	60.6667	32	-1.02104	1.8e-06	8.88e-06
bta-miR-2478	miRNA	23.6667	52.6667	1.01813	5.49e-10	3.29e-09
bta-miR-383	miRNA	4.33333	9.66667	1.08847	0.00772157	0.020441
bta-miR-206	miRNA	51	116.333	1.10918	4.1e-21	3.52e-20
bta-miR-2284ac	miRNA	7.33333	16.6667	1.15217	0.000374	0.00137734
novel-bta-miR379-3p	miRNA	3	7.33333	1.16193	0.0120551	0.0301572
bta-miR-2316	miRNA	7.33333	19.3333	1.28166	1.56e-05	6.72e-05
novel-bta-miR394-3p	miRNA	179.667	471	1.35123	4.67e-100	1.09e-98
bta-miR-12025	miRNA	1.66667	5	1.38171	0.0165857	0.0393274
novel-bta-miR127-5p	miRNA	6.66667	19	1.38807	6.19e-06	2.9e-05
novel-bta-miR347-3p	miRNA	3.66667	10	1.4269	0.00145994	0.00460624
bta-miR-138	miRNA	3.66667	11	1.46004	0.00038	0.00139266
novel-bta-miR391-5p	miRNA	3	8.66667	1.46995	0.00207222	0.00635645
novel-bta-miR623-5p	miRNA	4.33333	13.6667	1.54107	4.47e-05	0.000188
bta-miR-12056	miRNA	1.33333	4.33333	1.57894	0.0193788	0.0442535
bta-miR-11984	miRNA	1.33333	4.33333	1.64082	0.0193788	0.0442535
novel-bta-miR88-5p	miRNA	1.66667	6	1.66079	0.00367668	0.0105653
novel-bta-miR155-5p	miRNA	1	3.66667	1.79684	0.0219416	0.0488083
bta-miR-12031	miRNA	1.33333	4.66667	1.84909	0.0115613	0.0291103
novel-bta-miR423-5p	miRNA	1	3.66667	1.85982	0.0219416	0.0488083
novel-bta-miR59-5p	miRNA	1	4	1.90689	0.0126847	0.0308342
bta-miR-2285g	miRNA	0.666667	3.33333	2.20014	0.0129329	0.0312411
novel-bta-miR475-5p	miRNA	1.33333	6.33333	2.221	0.00077	0.00259984
novel-bta-miR17-3p	miRNA	1	5.66667	2.3505	0.000731	0.00249039
novel-bta-miR502-5p	miRNA	2.33333	12.6667	2.44434	6.3e-07	3.29e-06
bta-miR-504	miRNA	0.333333	2.33333	2.52655	0.0215107	0.0483366
novel-bta-miR613-3p	miRNA	0.333333	2.66667	2.87447	0.0112203	0.0283441
bta-miR-3596	miRNA	4664	36941.3	2.97952	0	0
novel-bta-miR348-3p	miRNA	0.333333	3	2.99139	0.00585456	0.0162498
bta-miR-409b	miRNA	0.333333	3	3	0.00585456	0.0162498
bta-miR-2285bc	miRNA	0.666667	6.33333	3.07039	5.23e-05	0.000216
bta-miR-3578	miRNA	2	17.6667	3.1831	2.68e-11	1.7e-10
novel-bta-miR488-5p	miRNA	3	64.3333	4.33277	5.49e-46	7.07e-45
bta-miR-199a-3p	miRNA	0.666667	17.6667	4.50401	4.16e-14	2.8e-13
bta-miR-10174-3p	miRNA	6.33333	162.667	4.5761	5.77e-116	1.59e-114
novel-bta-miR363-5p	miRNA	0.666667	18	4.85936	2.28e-14	1.56e-13
bta-miR-26a	miRNA	591.667	36673.7	5.95002	0	0
bta-miR-2284h-5p	miRNA	0.333333	21.3333	6.01123	3.63e-17	2.67e-16
bta-miR-2398	miRNA	0	2	6.70044	0.0181897	0.0421609
novel-bta-miR583-3p	miRNA	0	2	6.72792	0.0181897	0.0421609
novel-bta-miR90-3p	miRNA	0	2	6.74147	0.0181897	0.0421609
bta-miR-12035	miRNA	0	2	6.83289	0.0181897	0.0421609
novel-bta-miR363-3p	miRNA	0	2	6.84549	0.0181897	0.0421609
novel-bta-miR458-5p	miRNA	0	2	6.88264	0.0181897	0.0421609
novel-bta-miR68-3p	miRNA	0	2.33333	6.94251	0.00922394	0.0237275
bta-miR-664a	miRNA	0	2.33333	6.97728	0.00922394	0.0237275
novel-bta-miR190-5p	miRNA	0	2.33333	7.05528	0.00922394	0.0237275
novel-bta-miR391-3p	miRNA	0	2.33333	7.05528	0.00922394	0.0237275
bta-miR-502b	miRNA	0	3	7.45943	0.0024347	0.00729466
novel-bta-miR597-3p	miRNA	0	3.33333	7.53138	0.00126558	0.00404254
bta-miR-1777a	miRNA	0	4.33333	7.90087	0.000185	0.000712
novel-bta-miR215-5p	miRNA	0	5	8.08746	5.3e-05	0.000217
novel-bta-miR616-5p	miRNA	0	5	8.12412	5.3e-05	0.000217
