# Supplementary material for: Influence of Estrus on Dairy Cow Milk Exosomal miRNAs and Their Role in Hormone Secretion by Granulosa Cells
Source: Int J Mol Sci. 2023 Jun 1;24(11):9608. doi: 10.3390/ijms24119608 (PMC10253592; doi:10.3390/ijms24119608)
Supplement: Supplementary file 1 [file ijms-24-09608-s001.zip › Table S5.xlsx]

## Sheet: Supplementary table 5
Table S5. GO enrichment analysis of the targeted genes of differentially expressed miRNAs in the exosome between estrus and nonestrus cow milk.
RNA ID	Symbol	Type	GO_CFP Term	GO_CFP Term Level1	GO_CFP Term Level2	Estrus Expression	Nonestrus Expression	log2 (Day0 / Day_3)	GO_C Desc	GO_F Desc	GO_P Desc	KEGG Pathway Desc	KEGG Disease Desc	KEGG Module Desc	KEGG Reaction Desc
NM_001001133.2	AGO3	mRNA	[Cellular Component]---GO:0000794///condensed nuclear chromosome+++GO:0000932///P-body+++GO:0005654///nucleoplasm+++GO:0005737///cytoplasm+++GO:0016442///RISC complex+++GO:0036464///cytoplasmic ribonucleoprotein granule+++GO:0070578///RISC-loading complex+++[Molecular Function]---GO:0003676///nucleic acid binding+++GO:0003723///RNA binding+++GO:0003725///double-stranded RNA binding+++GO:0003727//…	cellular_component+++molecular_function+++biological_process	[Cellular Component]---membrane-enclosed lumen+++organelle+++cell part+++cell+++organelle part+++protein-containing complex+++[Molecular Function]---binding+++catalytic activity+++[Biological Process]---metabolic process+++regulation of biological process+++negative regulation of biological process+++cellular process+++biological regulation+++positive regulation of biological process+++cellular c…				GO:0000794///condensed nuclear chromosome+++GO:0000932///P-body+++GO:0005654///nucleoplasm+++GO:0005737///cytoplasm+++GO:0016442///RISC complex+++GO:0036464///cytoplasmic ribonucleoprotein granule+++GO:0070578///RISC-loading complex	GO:0003676///nucleic acid binding+++GO:0003723///RNA binding+++GO:0003725///double-stranded RNA binding+++GO:0003727///single-stranded RNA binding+++GO:0004518///nuclease activity+++GO:0004519///endonuclease activity+++GO:0004521///endoribonuclease activity+++GO:0016787///hydrolase activity+++GO:0035198///miRNA binding+++GO:0046872///metal ion binding+++GO:0090624///endoribonuclease activity, cle…	GO:0006402///mRNA catabolic process+++GO:0006417///regulation of translation+++GO:0010501///RNA secondary structure unwinding+++GO:0010628///positive regulation of gene expression+++GO:0031047///gene silencing by RNA+++GO:0031054///pre-miRNA processing+++GO:0035196///production of miRNAs involved in gene silencing by miRNA+++GO:0035278///miRNA mediated inhibition of translation+++GO:0035279///mRN…	04361///Axon regeneration
NM_001001137.1	FYTTD1	mRNA	[Cellular Component]---GO:0005634///nucleus+++GO:0005654///nucleoplasm+++GO:0016607///nuclear speck+++[Molecular Function]---GO:0003723///RNA binding+++GO:0003729///mRNA binding+++[Biological Process]---GO:0006406///mRNA export from nucleus+++GO:0051028///mRNA transport	cellular_component+++molecular_function+++biological_process	[Cellular Component]---organelle+++cell part+++cell+++membrane-enclosed lumen+++organelle part+++[Molecular Function]---binding+++[Biological Process]---metabolic process+++localization				GO:0005634///nucleus+++GO:0005654///nucleoplasm+++GO:0016607///nuclear speck	GO:0003723///RNA binding+++GO:0003729///mRNA binding	GO:0006406///mRNA export from nucleus+++GO:0051028///mRNA transport
NM_001001148.1	GKN1	mRNA	[Cellular Component]---GO:0005615///extracellular space+++[Biological Process]---GO:0042127///regulation of cell proliferation	cellular_component+++biological_process	[Cellular Component]---extracellular region part+++extracellular region+++[Biological Process]---regulation of biological process+++cell proliferation+++cellular process+++biological regulation				GO:0005615///extracellular space		GO:0042127///regulation of cell proliferation
NM_001001161.2	USF1	mRNA	[Cellular Component]---GO:0000790///nuclear chromatin+++GO:0005634///nucleus+++GO:0005654///nucleoplasm+++GO:0005667///transcription factor complex+++[Molecular Function]---GO:0000981///DNA-binding transcription factor activity, RNA polymerase II-specific+++GO:0003677///DNA binding+++GO:0003700///DNA-binding transcription factor activity+++GO:0019899///enzyme binding+++GO:0019901///protein kinase…	cellular_component+++molecular_function+++biological_process	[Cellular Component]---membrane-enclosed lumen+++organelle+++cell part+++cell+++organelle part+++protein-containing complex+++[Molecular Function]---transcription regulator activity+++binding+++[Biological Process]---metabolic process+++regulation of biological process+++response to stimulus+++positive regulation of biological process+++cellular process+++biological regulation+++multi-organism pr…				GO:0000790///nuclear chromatin+++GO:0005634///nucleus+++GO:0005654///nucleoplasm+++GO:0005667///transcription factor complex	GO:0000981///DNA-binding transcription factor activity, RNA polymerase II-specific+++GO:0003677///DNA binding+++GO:0003700///DNA-binding transcription factor activity+++GO:0019899///enzyme binding+++GO:0019901///protein kinase binding+++GO:0042802///identical protein binding+++GO:0042803///protein homodimerization activity+++GO:0042826///histone deacetylase binding+++GO:0043425///bHLH transcripti…	GO:0000432///positive regulation of transcription from RNA polymerase II promoter by glucose+++GO:0001666///response to hypoxia+++GO:0006366///transcription by RNA polymerase II+++GO:0009411///response to UV+++GO:0019086///late viral transcription+++GO:0032869///cellular response to insulin stimulus+++GO:0045893///positive regulation of transcription, DNA-templated+++GO:0045944///positive regulat…		H00153///Familial combined hyperlipidemia+++H01637///Hypertriglyceridemia
NM_001001168.1	SEPTIN7	mRNA	[Cellular Component]---GO:0000775///chromosome, centromeric region+++GO:0000776///kinetochore+++GO:0000777///condensed chromosome kinetochore+++GO:0005694///chromosome+++GO:0005737///cytoplasm+++GO:0005819///spindle+++GO:0005856///cytoskeleton+++GO:0005929///cilium+++GO:0005930///axoneme+++GO:0005940///septin ring+++GO:0015630///microtubule cytoskeleton+++GO:0016324///apical plasma membrane+++GO:…	cellular_component+++molecular_function+++biological_process	[Cellular Component]---organelle+++cell part+++cell+++organelle part+++protein-containing complex+++membrane+++membrane part+++[Molecular Function]---binding+++catalytic activity+++[Biological Process]---cellular process+++reproduction+++reproductive process+++multicellular organismal process+++multi-organism process+++developmental process+++regulation of biological process+++cellular component …				GO:0000775///chromosome, centromeric region+++GO:0000776///kinetochore+++GO:0000777///condensed chromosome kinetochore+++GO:0005694///chromosome+++GO:0005737///cytoplasm+++GO:0005819///spindle+++GO:0005856///cytoskeleton+++GO:0005929///cilium+++GO:0005930///axoneme+++GO:0005940///septin ring+++GO:0015630///microtubule cytoskeleton+++GO:0016324///apical plasma membrane+++GO:0030496///midbody+++GO:…	GO:0000166///nucleotide binding+++GO:0003924///GTPase activity+++GO:0005525///GTP binding+++GO:0060090///molecular adaptor activity	GO:0007049///cell cycle+++GO:0007283///spermatogenesis+++GO:0016476///regulation of embryonic cell shape+++GO:0030154///cell differentiation+++GO:0034613///cellular protein localization+++GO:0051301///cell division+++GO:0060271///cilium assembly+++GO:0061640///cytoskeleton-dependent cytokinesis	05131///Shigellosis
NM_001001442.1	SLC5A10	mRNA	[Cellular Component]---GO:0005886///plasma membrane+++GO:0016020///membrane+++GO:0016021///integral component of membrane+++[Molecular Function]---GO:0005412///glucose:sodium symporter activity+++GO:0022857///transmembrane transporter activity+++[Biological Process]---GO:0006811///ion transport+++GO:0006814///sodium ion transport+++GO:0055085///transmembrane transport+++GO:1904659///glucose trans…	cellular_component+++molecular_function+++biological_process	[Cellular Component]---membrane+++cell part+++cell+++membrane part+++[Molecular Function]---transporter activity+++[Biological Process]---localization				GO:0005886///plasma membrane+++GO:0016020///membrane+++GO:0016021///integral component of membrane	GO:0005412///glucose:sodium symporter activity+++GO:0022857///transmembrane transporter activity	GO:0006811///ion transport+++GO:0006814///sodium ion transport+++GO:0055085///transmembrane transport+++GO:1904659///glucose transmembrane transport
NM_001001853.1	NGB	mRNA	[Cellular Component]---GO:0043204///perikaryon+++[Molecular Function]---GO:0005344///oxygen carrier activity+++GO:0019825///oxygen binding+++GO:0020037///heme binding+++GO:0046872///metal ion binding+++[Biological Process]---GO:0015671///oxygen transport	cellular_component+++molecular_function+++biological_process	[Cellular Component]---cell part+++cell+++[Molecular Function]---molecular carrier activity+++binding+++[Biological Process]---response to stimulus+++localization				GO:0043204///perikaryon	GO:0005344///oxygen carrier activity+++GO:0019825///oxygen binding+++GO:0020037///heme binding+++GO:0046872///metal ion binding	GO:0015671///oxygen transport
NM_001002883.2	ST3GAL6	mRNA	[Cellular Component]---GO:0000139///Golgi membrane+++GO:0005575///cellular_component+++GO:0005794///Golgi apparatus+++GO:0016020///membrane+++GO:0016021///integral component of membrane+++[Molecular Function]---GO:0008373///sialyltransferase activity+++GO:0016740///transferase activity+++GO:0016757///transferase activity, transferring glycosyl groups+++GO:0052798///beta-galactoside alpha-2,3-sial…	cellular_component+++molecular_function+++biological_process	[Cellular Component]---membrane+++organelle+++cell part+++cell+++organelle part+++cellular_component+++membrane part+++[Molecular Function]---catalytic activity+++[Biological Process]---metabolic process+++cellular process+++response to stimulus				GO:0000139///Golgi membrane+++GO:0005575///cellular_component+++GO:0005794///Golgi apparatus+++GO:0016020///membrane+++GO:0016021///integral component of membrane	GO:0008373///sialyltransferase activity+++GO:0016740///transferase activity+++GO:0016757///transferase activity, transferring glycosyl groups+++GO:0052798///beta-galactoside alpha-2,3-sialyltransferase activity	GO:0006464///cellular protein modification process+++GO:0006486///protein glycosylation+++GO:0006664///glycolipid metabolic process+++GO:0009247///glycolipid biosynthetic process+++GO:0009311///oligosaccharide metabolic process+++GO:0071354///cellular response to interleukin-6+++GO:0097503///sialylation	00601///Glycosphingolipid biosynthesis - lacto and neolacto series			R06026///No_INFO CMP-N-acetylneuraminate + Paragloboside <=> CMP + Sialyl-3-paragloboside+++R06037///No_INFO CMP-N-acetylneuraminate + nLc6Cer <=> CMP + VI3NeuAc-nLc6Cer
NM_001002886.1	GYPC	mRNA	[Cellular Component]---GO:0016020///membrane+++GO:0016021///integral component of membrane+++GO:0030863///cortical cytoskeleton	cellular_component	[Cellular Component]---membrane+++membrane part+++organelle+++cell part+++cell				GO:0016020///membrane+++GO:0016021///integral component of membrane+++GO:0030863///cortical cytoskeleton			05144///Malaria
NM_001007817.1	QKI	mRNA	[Cellular Component]---GO:0005634///nucleus+++GO:0005737///cytoplasm+++GO:0045202///synapse+++[Molecular Function]---GO:0003676///nucleic acid binding+++GO:0003723///RNA binding+++GO:0003729///mRNA binding+++GO:0017124///SH3 domain binding+++[Biological Process]---GO:0000381///regulation of alternative mRNA splicing, via spliceosome+++GO:0001570///vasculogenesis+++GO:0006397///mRNA processing+++G…	cellular_component+++molecular_function+++biological_process	[Cellular Component]---organelle+++cell part+++cell+++synapse+++[Molecular Function]---binding+++[Biological Process]---metabolic process+++regulation of biological process+++cellular process+++biological regulation+++developmental process+++multicellular organismal process+++reproduction+++reproductive process+++multi-organism process+++positive regulation of biological process+++localization				GO:0005634///nucleus+++GO:0005737///cytoplasm+++GO:0045202///synapse	GO:0003676///nucleic acid binding+++GO:0003723///RNA binding+++GO:0003729///mRNA binding+++GO:0017124///SH3 domain binding	GO:0000381///regulation of alternative mRNA splicing, via spliceosome+++GO:0001570///vasculogenesis+++GO:0006397///mRNA processing+++GO:0006417///regulation of translation+++GO:0007275///multicellular organism development+++GO:0007286///spermatid development+++GO:0008366///axon ensheathment+++GO:0008380///RNA splicing+++GO:0010628///positive regulation of gene expression+++GO:0030154///cell diffe…
NM_001011675.1	CXCR5	mRNA	[Cellular Component]---GO:0009897///external side of plasma membrane+++GO:0016020///membrane+++GO:0016021///integral component of membrane+++[Molecular Function]---GO:0004930///G protein-coupled receptor activity+++GO:0016493///C-C chemokine receptor activity+++GO:0016494///C-X-C chemokine receptor activity+++GO:0019956///chemokine binding+++GO:0019957///C-C chemokine binding+++[Biological Proces…	cellular_component+++molecular_function+++biological_process	[Cellular Component]---membrane+++cell part+++membrane part+++cell+++[Molecular Function]---molecular transducer activity+++binding+++[Biological Process]---locomotion+++response to stimulus+++immune system process+++regulation of biological process+++signaling+++cellular process+++biological regulation+++localization+++positive regulation of biological process+++developmental process+++multicell…				GO:0009897///external side of plasma membrane+++GO:0016020///membrane+++GO:0016021///integral component of membrane	GO:0004930///G protein-coupled receptor activity+++GO:0016493///C-C chemokine receptor activity+++GO:0016494///C-X-C chemokine receptor activity+++GO:0019956///chemokine binding+++GO:0019957///C-C chemokine binding	GO:0006935///chemotaxis+++GO:0006955///immune response+++GO:0007165///signal transduction+++GO:0007186///G protein-coupled receptor signaling pathway+++GO:0007204///positive regulation of cytosolic calcium ion concentration+++GO:0019722///calcium-mediated signaling+++GO:0030595///leukocyte chemotaxis+++GO:0032467///positive regulation of cytokinesis+++GO:0042113///B cell activation+++GO:0048535//…	04060///Cytokine-cytokine receptor interaction+++04061///Viral protein interaction with cytokine and cytokine receptor+++04062///Chemokine signaling pathway
NM_001011678.2	NFE2L2	mRNA	[Cellular Component]---GO:0000785///chromatin+++GO:0005623///cell+++GO:0005634///nucleus+++GO:0005654///nucleoplasm+++GO:0005737///cytoplasm+++GO:0005794///Golgi apparatus+++GO:0005813///centrosome+++GO:0005829///cytosol+++GO:0005886///plasma membrane+++GO:0032993///protein-DNA complex+++[Molecular Function]---GO:0000976///transcription regulatory region sequence-specific DNA binding+++GO:0000978…	cellular_component+++molecular_function+++biological_process	[Cellular Component]---organelle+++cell part+++cell+++organelle part+++membrane-enclosed lumen+++membrane+++protein-containing complex+++[Molecular Function]---binding+++transcription regulator activity+++[Biological Process]---metabolic process+++regulation of biological process+++cellular process+++biological regulation+++response to stimulus+++positive regulation of biological process+++multic…				GO:0000785///chromatin+++GO:0005623///cell+++GO:0005634///nucleus+++GO:0005654///nucleoplasm+++GO:0005737///cytoplasm+++GO:0005794///Golgi apparatus+++GO:0005813///centrosome+++GO:0005829///cytosol+++GO:0005886///plasma membrane+++GO:0032993///protein-DNA complex	GO:0000976///transcription regulatory region sequence-specific DNA binding+++GO:0000978///RNA polymerase II proximal promoter sequence-specific DNA binding+++GO:0001102///RNA polymerase II activating transcription factor binding+++GO:0001228///DNA-binding transcription activator activity, RNA polymerase II-specific+++GO:0003677///DNA binding+++GO:0003700///DNA-binding transcription factor activit…	GO:0006355///regulation of transcription, DNA-templated+++GO:0006357///regulation of transcription by RNA polymerase II+++GO:0006954///inflammatory response+++GO:0010499///proteasomal ubiquitin-independent protein catabolic process+++GO:0010628///positive regulation of gene expression+++GO:0016567///protein ubiquitination+++GO:0030194///positive regulation of blood coagulation+++GO:0030968///endo…	04141///Protein processing in endoplasmic reticulum+++04212///Longevity regulating pathway - worm+++05200///Pathways in cancer+++05225///Hepatocellular carcinoma+++05418///Fluid shear stress and atherosclerosis	H00048///Hepatocellular carcinoma
NM_001011681.3	GRB14	mRNA	[Cellular Component]---GO:0005737///cytoplasm+++GO:0005768///endosome+++GO:0005886///plasma membrane+++GO:0010008///endosome membrane+++GO:0016020///membrane+++GO:0043231///intracellular membrane-bounded organelle+++[Molecular Function]---GO:0005070///SH3/SH2 adaptor activity+++GO:0005515///protein binding+++GO:0030971///receptor tyrosine kinase binding+++[Biological Process]---GO:0007165///signa…	cellular_component+++molecular_function+++biological_process	[Cellular Component]---cell part+++cell+++organelle+++membrane+++organelle part+++[Molecular Function]---binding+++[Biological Process]---regulation of biological process+++response to stimulus+++signaling+++cellular process+++biological regulation+++positive regulation of biological process+++negative regulation of biological process				GO:0005737///cytoplasm+++GO:0005768///endosome+++GO:0005886///plasma membrane+++GO:0010008///endosome membrane+++GO:0016020///membrane+++GO:0043231///intracellular membrane-bounded organelle	GO:0005070///SH3/SH2 adaptor activity+++GO:0005515///protein binding+++GO:0030971///receptor tyrosine kinase binding	GO:0007165///signal transduction+++GO:0008286///insulin receptor signaling pathway+++GO:0009967///positive regulation of signal transduction+++GO:0046627///negative regulation of insulin receptor signaling pathway
NM_001011683.2	SLC2A12	mRNA	[Cellular Component]---GO:0005737///cytoplasm+++GO:0005886///plasma membrane+++GO:0005887///integral component of plasma membrane+++GO:0012505///endomembrane system+++GO:0016020///membrane+++GO:0016021///integral component of membrane+++GO:0048471///perinuclear region of cytoplasm+++[Molecular Function]---GO:0005351///carbohydrate:proton symporter activity+++GO:0022857///transmembrane transporter…	cellular_component+++molecular_function+++biological_process	[Cellular Component]---cell part+++cell+++membrane+++membrane part+++[Molecular Function]---transporter activity+++[Biological Process]---localization				GO:0005737///cytoplasm+++GO:0005886///plasma membrane+++GO:0005887///integral component of plasma membrane+++GO:0012505///endomembrane system+++GO:0016020///membrane+++GO:0016021///integral component of membrane+++GO:0048471///perinuclear region of cytoplasm	GO:0005351///carbohydrate:proton symporter activity+++GO:0022857///transmembrane transporter activity	GO:0008643///carbohydrate transport+++GO:0046323///glucose import+++GO:0055085///transmembrane transport+++GO:1902600///proton transmembrane transport+++GO:1904659///glucose transmembrane transport
NM_001011685.1	MTHFR	mRNA	[Cellular Component]---GO:0005829///cytosol+++[Molecular Function]---GO:0003824///catalytic activity+++GO:0004489///methylenetetrahydrofolate reductase (NAD(P)H) activity+++GO:0016491///oxidoreductase activity+++GO:0044877///protein-containing complex binding+++GO:0050660///flavin adenine dinucleotide binding+++GO:0071949///FAD binding+++GO:0072341///modified amino acid binding+++[Biological Proc…	cellular_component+++molecular_function+++biological_process	[Cellular Component]---cell part+++cell+++[Molecular Function]---catalytic activity+++binding+++[Biological Process]---developmental process+++multicellular organismal process+++metabolic process+++cellular process+++regulation of biological process+++cellular component organization or biogenesis+++biological regulation				GO:0005829///cytosol	GO:0003824///catalytic activity+++GO:0004489///methylenetetrahydrofolate reductase (NAD(P)H) activity+++GO:0016491///oxidoreductase activity+++GO:0044877///protein-containing complex binding+++GO:0050660///flavin adenine dinucleotide binding+++GO:0071949///FAD binding+++GO:0072341///modified amino acid binding	GO:0001843///neural tube closure+++GO:0006555///methionine metabolic process+++GO:0006730///one-carbon metabolic process+++GO:0008152///metabolic process+++GO:0009086///methionine biosynthetic process+++GO:0031060///regulation of histone methylation+++GO:0035999///tetrahydrofolate interconversion+++GO:0050667///homocysteine metabolic process+++GO:0055114///oxidation-reduction process+++GO:0070829…	00670///One carbon pool by folate+++01200///Carbon metabolism+++01523///Antifolate resistance	H00183///Homocystinuria+++H00262///Spina bifida+++H01552///Down syndrome+++H01649///Schizophrenia	M00377///Reductive acetyl-CoA pathway (Wood-Ljungdahl pathway)	R01224///5-methyltetrahydrofolate:NADP+ oxidoreductase 5-Methyltetrahydrofolate + NADP+ <=> 5,10-Methylenetetrahydrofolate + NADPH + H++++R07168///5-methyltetrahydrofolate:NAD+ oxidoreductase 5-Methyltetrahydrofolate + NAD+ <=> 5,10-Methylenetetrahydrofolate + NADH + H+
NM_001012281.1	CFLAR	mRNA	[Cellular Component]---GO:0005737///cytoplasm+++GO:0031264///death-inducing signaling complex+++GO:0097342///ripoptosome+++[Molecular Function]---GO:0002020///protease binding+++GO:0004197///cysteine-type endopeptidase activity+++GO:0008047///enzyme activator activity+++GO:0008234///cysteine-type peptidase activity+++GO:0016504///peptidase activator activity+++GO:0097153///cysteine-type endopepti…	cellular_component+++molecular_function+++biological_process	[Cellular Component]---cell part+++cell+++membrane+++membrane part+++protein-containing complex+++[Molecular Function]---binding+++catalytic activity+++molecular function regulator+++[Biological Process]---metabolic process+++cellular process+++regulation of biological process+++positive regulation of biological process+++biological regulation+++developmental process+++multicellular organismal pr…				GO:0005737///cytoplasm+++GO:0031264///death-inducing signaling complex+++GO:0097342///ripoptosome	GO:0002020///protease binding+++GO:0004197///cysteine-type endopeptidase activity+++GO:0008047///enzyme activator activity+++GO:0008234///cysteine-type peptidase activity+++GO:0016504///peptidase activator activity+++GO:0097153///cysteine-type endopeptidase activity involved in apoptotic process+++GO:0097199///cysteine-type endopeptidase activity involved in apoptotic signaling pathway	GO:0006508///proteolysis+++GO:0006915///apoptotic process+++GO:0006919///activation of cysteine-type endopeptidase activity involved in apoptotic process+++GO:0007519///skeletal muscle tissue development+++GO:0009617///response to bacterium+++GO:0010952///positive regulation of peptidase activity+++GO:0014732///skeletal muscle atrophy+++GO:0014842///regulation of skeletal muscle satellite cell pr…	04064///NF-kappa B signaling pathway+++04140///Autophagy - animal+++04210///Apoptosis+++04217///Necroptosis+++04668///TNF signaling pathway+++05142///Chagas disease (American trypanosomiasis)+++05160///Hepatitis C
NM_001012285.2	LEPR	mRNA	[Cellular Component]---GO:0009897///external side of plasma membrane+++GO:0016020///membrane+++GO:0016021///integral component of membrane+++GO:0043235///receptor complex+++[Molecular Function]---GO:0004896///cytokine receptor activity+++GO:0017046///peptide hormone binding+++GO:0019955///cytokine binding+++GO:0038021///leptin receptor activity+++GO:0042802///identical protein binding+++[Biologic…	cellular_component+++molecular_function+++biological_process	[Cellular Component]---membrane+++cell part+++membrane part+++cell+++protein-containing complex+++[Molecular Function]---molecular transducer activity+++binding+++[Biological Process]---developmental process+++multicellular organismal process+++metabolic process+++regulation of biological process+++positive regulation of biological process+++cellular process+++biological regulation+++localization…				GO:0009897///external side of plasma membrane+++GO:0016020///membrane+++GO:0016021///integral component of membrane+++GO:0043235///receptor complex	GO:0004896///cytokine receptor activity+++GO:0017046///peptide hormone binding+++GO:0019955///cytokine binding+++GO:0038021///leptin receptor activity+++GO:0042802///identical protein binding	GO:0001525///angiogenesis+++GO:0001934///positive regulation of protein phosphorylation+++GO:0005977///glycogen metabolic process+++GO:0006909///phagocytosis+++GO:0008203///cholesterol metabolic process+++GO:0010507///negative regulation of autophagy+++GO:0014009///glial cell proliferation+++GO:0019221///cytokine-mediated signaling pathway+++GO:0019953///sexual reproduction+++GO:0030217///T cell …	04060///Cytokine-cytokine receptor interaction+++04080///Neuroactive ligand-receptor interaction+++04152///AMPK signaling pathway+++04630///Jak-STAT signaling pathway+++04920///Adipocytokine signaling pathway+++04932///Non-alcoholic fatty liver disease (NAFLD)	H02060///Leptin receptor deficiency
NM_001012519.1	AKR1B1	mRNA	[Cellular Component]---GO:0005737///cytoplasm+++GO:0005829///cytosol+++[Molecular Function]---GO:0001758///retinal dehydrogenase activity+++GO:0004032///alditol:NADP+ 1-oxidoreductase activity+++GO:0008106///alcohol dehydrogenase (NADP+) activity+++GO:0016491///oxidoreductase activity+++GO:0047655///allyl-alcohol dehydrogenase activity+++GO:0052650///NADP-retinol dehydrogenase activity+++[Biologi…	cellular_component+++molecular_function+++biological_process	[Cellular Component]---cell part+++cell+++[Molecular Function]---catalytic activity+++[Biological Process]---metabolic process+++cellular process+++biological regulation				GO:0005737///cytoplasm+++GO:0005829///cytosol	GO:0001758///retinal dehydrogenase activity+++GO:0004032///alditol:NADP+ 1-oxidoreductase activity+++GO:0008106///alcohol dehydrogenase (NADP+) activity+++GO:0016491///oxidoreductase activity+++GO:0047655///allyl-alcohol dehydrogenase activity+++GO:0052650///NADP-retinol dehydrogenase activity	GO:0001523///retinoid metabolic process+++GO:0042572///retinol metabolic process+++GO:0055114///oxidation-reduction process	00040///Pentose and glucuronate interconversions+++00051///Fructose and mannose metabolism+++00052///Galactose metabolism+++00561///Glycerolipid metabolism+++00790///Folate biosynthesis			R01036///Glycerol:NAD+ oxidoreductase Glycerol + NAD+ <=> D-Glyceraldehyde + NADH + H++++R01041///glycerol:NADP+ oxidoreductase Glycerol + NADP+ <=> D-Glyceraldehyde + NADPH + H++++R01093///galactitol:NAD+ 1-oxidoreductase D-Galactose + NADH + H+ <=> Galactitol + NAD++++R01095///galactitol:NADP+ 1-oxidoreductase D-Galactose + NADPH + H+ <=> Galactitol + NADP++++R01431///xylitol:NADP+ oxidoreducta…
NM_001013001.1	WNT2	mRNA	[Cellular Component]---GO:0005576///extracellular region+++GO:0005615///extracellular space+++GO:0005737///cytoplasm+++GO:0031232///extrinsic component of external side of plasma membrane+++GO:0062023///collagen-containing extracellular matrix+++[Molecular Function]---GO:0005102///signaling receptor binding+++GO:0005109///frizzled binding+++GO:0005125///cytokine activity+++GO:0048018///receptor l…	cellular_component+++molecular_function+++biological_process	[Cellular Component]---extracellular region+++extracellular region part+++cell part+++cell+++membrane+++membrane part+++[Molecular Function]---binding+++molecular function regulator+++[Biological Process]---regulation of biological process+++cell proliferation+++positive regulation of biological process+++cellular process+++biological regulation+++signaling+++developmental process+++multicellular…				GO:0005576///extracellular region+++GO:0005615///extracellular space+++GO:0005737///cytoplasm+++GO:0031232///extrinsic component of external side of plasma membrane+++GO:0062023///collagen-containing extracellular matrix	GO:0005102///signaling receptor binding+++GO:0005109///frizzled binding+++GO:0005125///cytokine activity+++GO:0048018///receptor ligand activity	GO:0002053///positive regulation of mesenchymal cell proliferation+++GO:0007267///cell-cell signaling+++GO:0007275///multicellular organism development+++GO:0008284///positive regulation of cell proliferation+++GO:0016055///Wnt signaling pathway+++GO:0030182///neuron differentiation+++GO:0033278///cell proliferation in midbrain+++GO:0045165///cell fate commitment+++GO:0045944///positive regulatio…	04150///mTOR signaling pathway+++04310///Wnt signaling pathway+++04390///Hippo signaling pathway+++04550///Signaling pathways regulating pluripotency of stem cells+++04916///Melanogenesis+++04934///Cushing syndrome+++05165///Human papillomavirus infection+++05200///Pathways in cancer+++05205///Proteoglycans in cancer+++05217///Basal cell carcinoma+++05224///Breast cancer+++05225///Hepatocellular …
NM_001013003.1	NEIL2	mRNA	[Cellular Component]---GO:0005634///nucleus+++GO:0005654///nucleoplasm+++GO:0005737///cytoplasm+++GO:0005876///spindle microtubule+++GO:0015630///microtubule cytoskeleton+++GO:0043231///intracellular membrane-bounded organelle+++[Molecular Function]---GO:0003676///nucleic acid binding+++GO:0003677///DNA binding+++GO:0003684///damaged DNA binding+++GO:0003824///catalytic activity+++GO:0003906///DN…	cellular_component+++molecular_function+++biological_process	[Cellular Component]---organelle+++cell part+++cell+++membrane-enclosed lumen+++organelle part+++supramolecular complex+++[Molecular Function]---binding+++catalytic activity+++[Biological Process]---metabolic process+++response to stimulus+++cellular process				GO:0005634///nucleus+++GO:0005654///nucleoplasm+++GO:0005737///cytoplasm+++GO:0005876///spindle microtubule+++GO:0015630///microtubule cytoskeleton+++GO:0043231///intracellular membrane-bounded organelle	GO:0003676///nucleic acid binding+++GO:0003677///DNA binding+++GO:0003684///damaged DNA binding+++GO:0003824///catalytic activity+++GO:0003906///DNA-(apurinic or apyrimidinic site) endonuclease activity+++GO:0008017///microtubule binding+++GO:0008270///zinc ion binding+++GO:0016787///hydrolase activity+++GO:0016798///hydrolase activity, acting on glycosyl bonds+++GO:0016799///hydrolase activity, …	GO:0006281///DNA repair+++GO:0006284///base-excision repair+++GO:0006289///nucleotide-excision repair+++GO:0006974///cellular response to DNA damage stimulus+++GO:0008152///metabolic process	03410///Base excision repair
NM_001013585.4	S1PR1	mRNA	[Cellular Component]---GO:0005654///nucleoplasm+++GO:0005737///cytoplasm+++GO:0005768///endosome+++GO:0005886///plasma membrane+++GO:0009897///external side of plasma membrane+++GO:0016020///membrane+++GO:0016021///integral component of membrane+++GO:0031226///intrinsic component of plasma membrane+++GO:0043231///intracellular membrane-bounded organelle+++GO:0045121///membrane raft+++[Molecular F…	cellular_component+++molecular_function+++biological_process	[Cellular Component]---membrane-enclosed lumen+++organelle+++cell part+++cell+++organelle part+++membrane+++membrane part+++[Molecular Function]---binding+++molecular transducer activity+++[Biological Process]---developmental process+++multicellular organismal process+++growth+++regulation of biological process+++response to stimulus+++signaling+++cellular process+++biological regulation+++locomo…				GO:0005654///nucleoplasm+++GO:0005737///cytoplasm+++GO:0005768///endosome+++GO:0005886///plasma membrane+++GO:0009897///external side of plasma membrane+++GO:0016020///membrane+++GO:0016021///integral component of membrane+++GO:0031226///intrinsic component of plasma membrane+++GO:0043231///intracellular membrane-bounded organelle+++GO:0045121///membrane raft	GO:0001664///G protein-coupled receptor binding+++GO:0004930///G protein-coupled receptor activity+++GO:0038036///sphingosine-1-phosphate receptor activity	GO:0001525///angiogenesis+++GO:0001955///blood vessel maturation+++GO:0003245///cardiac muscle tissue growth involved in heart morphogenesis+++GO:0003376///sphingosine-1-phosphate receptor signaling pathway+++GO:0006935///chemotaxis+++GO:0007165///signal transduction+++GO:0007186///G protein-coupled receptor signaling pathway+++GO:0007189///adenylate cyclase-activating G protein-coupled receptor …	04068///FoxO signaling pathway+++04071///Sphingolipid signaling pathway+++04080///Neuroactive ligand-receptor interaction
NM_001013588.1	PON2	mRNA	[Cellular Component]---GO:0005576///extracellular region+++GO:0005886///plasma membrane+++GO:0016020///membrane+++[Molecular Function]---GO:0004064///arylesterase activity+++GO:0016787///hydrolase activity+++GO:0042802///identical protein binding+++GO:0046872///metal ion binding+++GO:0102007///acyl-L-homoserine-lactone lactonohydrolase activity+++[Biological Process]---GO:0009636///response to to…	cellular_component+++molecular_function+++biological_process	[Cellular Component]---extracellular region+++membrane+++cell part+++cell+++[Molecular Function]---catalytic activity+++binding+++[Biological Process]---response to stimulus+++metabolic process+++cellular process				GO:0005576///extracellular region+++GO:0005886///plasma membrane+++GO:0016020///membrane	GO:0004064///arylesterase activity+++GO:0016787///hydrolase activity+++GO:0042802///identical protein binding+++GO:0046872///metal ion binding+++GO:0102007///acyl-L-homoserine-lactone lactonohydrolase activity	GO:0009636///response to toxic substance+++GO:0019439///aromatic compound catabolic process		H01457///Diabetic retinopathy
NM_001013591.1	VIL1	mRNA	[Cellular Component]---GO:0001726///ruffle+++GO:0005737///cytoplasm+++GO:0005856///cytoskeleton+++GO:0005886///plasma membrane+++GO:0005902///microvillus+++GO:0005903///brush border+++GO:0015629///actin cytoskeleton+++GO:0030027///lamellipodium+++GO:0030175///filopodium+++GO:0032432///actin filament bundle+++GO:0032433///filopodium tip+++GO:0042995///cell projection+++[Molecular Function]---GO:00…	cellular_component+++molecular_function+++biological_process	[Cellular Component]---cell part+++cell+++organelle+++membrane+++organelle part+++[Molecular Function]---binding+++molecular function regulator+++[Biological Process]---localization+++multicellular organismal process+++cellular process+++cellular component organization or biogenesis+++regulation of biological process+++response to stimulus+++signaling+++biological regulation+++developmental proce…				GO:0001726///ruffle+++GO:0005737///cytoplasm+++GO:0005856///cytoskeleton+++GO:0005886///plasma membrane+++GO:0005902///microvillus+++GO:0005903///brush border+++GO:0015629///actin cytoskeleton+++GO:0030027///lamellipodium+++GO:0030175///filopodium+++GO:0032432///actin filament bundle+++GO:0032433///filopodium tip+++GO:0042995///cell projection	GO:0003779///actin binding+++GO:0005509///calcium ion binding+++GO:0005546///phosphatidylinositol-4,5-bisphosphate binding+++GO:0035727///lysophosphatidic acid binding+++GO:0042802///identical protein binding+++GO:0042803///protein homodimerization activity+++GO:0043027///cysteine-type endopeptidase inhibitor activity involved in apoptotic process+++GO:0051015///actin filament binding	GO:0001951///intestinal D-glucose absorption+++GO:0006915///apoptotic process+++GO:0007010///cytoskeleton organization+++GO:0007173///epidermal growth factor receptor signaling pathway+++GO:0008154///actin polymerization or depolymerization+++GO:0008360///regulation of cell shape+++GO:0009617///response to bacterium+++GO:0010634///positive regulation of epithelial cell migration+++GO:0030041///ac…
NM_001014847.1	RALY	mRNA	[Cellular Component]---GO:0005634///nucleus+++GO:0016020///membrane+++GO:0016021///integral component of membrane+++GO:0071013///catalytic step 2 spliceosome+++[Molecular Function]---GO:0003676///nucleic acid binding+++GO:0003712///transcription coregulator activity+++GO:0003723///RNA binding+++[Biological Process]---GO:0042632///cholesterol homeostasis+++GO:1903506///regulation of nucleic acid-t…	cellular_component+++molecular_function+++biological_process	[Cellular Component]---organelle+++cell part+++cell+++membrane+++membrane part+++protein-containing complex+++organelle part+++[Molecular Function]---binding+++transcription regulator activity+++[Biological Process]---biological regulation+++metabolic process+++regulation of biological process+++cellular process				GO:0005634///nucleus+++GO:0016020///membrane+++GO:0016021///integral component of membrane+++GO:0071013///catalytic step 2 spliceosome	GO:0003676///nucleic acid binding+++GO:0003712///transcription coregulator activity+++GO:0003723///RNA binding	GO:0042632///cholesterol homeostasis+++GO:1903506///regulation of nucleic acid-templated transcription
NM_001014850.1	COMMD5	mRNA	[Cellular Component]---GO:0005634///nucleus+++GO:0005654///nucleoplasm+++GO:0005737///cytoplasm+++GO:0005829///cytosol	cellular_component	[Cellular Component]---organelle+++cell part+++cell+++membrane-enclosed lumen+++organelle part				GO:0005634///nucleus+++GO:0005654///nucleoplasm+++GO:0005737///cytoplasm+++GO:0005829///cytosol
NM_001014851.3	CRELD1	mRNA	[Cellular Component]---GO:0016020///membrane+++GO:0016021///integral component of membrane+++[Molecular Function]---GO:0003756///protein disulfide isomerase activity+++GO:0005509///calcium ion binding+++GO:0016853///isomerase activity	cellular_component+++molecular_function	[Cellular Component]---membrane+++membrane part+++[Molecular Function]---catalytic activity+++binding				GO:0016020///membrane+++GO:0016021///integral component of membrane	GO:0003756///protein disulfide isomerase activity+++GO:0005509///calcium ion binding+++GO:0016853///isomerase activity
NM_001014853.1	TOMM40L	mRNA	[Cellular Component]---GO:0005739///mitochondrion+++GO:0005741///mitochondrial outer membrane+++GO:0005742///mitochondrial outer membrane translocase complex+++GO:0016020///membrane+++GO:0016021///integral component of membrane+++GO:0032991///protein-containing complex+++[Molecular Function]---GO:0008320///protein transmembrane transporter activity+++[Biological Process]---GO:0015031///protein tr…	cellular_component+++molecular_function+++biological_process	[Cellular Component]---organelle+++cell part+++cell+++membrane+++organelle part+++membrane part+++protein-containing complex+++[Molecular Function]---transporter activity+++[Biological Process]---localization+++cellular process+++cellular component organization or biogenesis				GO:0005739///mitochondrion+++GO:0005741///mitochondrial outer membrane+++GO:0005742///mitochondrial outer membrane translocase complex+++GO:0016020///membrane+++GO:0016021///integral component of membrane+++GO:0032991///protein-containing complex	GO:0008320///protein transmembrane transporter activity	GO:0015031///protein transport+++GO:0030150///protein import into mitochondrial matrix+++GO:0055085///transmembrane transport	05014///Amyotrophic lateral sclerosis (ALS)
NM_001014856.1	NOP16	mRNA	[Cellular Component]---GO:0005634///nucleus+++GO:0005730///nucleolus+++[Biological Process]---GO:0042273///ribosomal large subunit biogenesis	cellular_component+++biological_process	[Cellular Component]---organelle+++cell part+++cell+++membrane-enclosed lumen+++organelle part+++[Biological Process]---cellular component organization or biogenesis				GO:0005634///nucleus+++GO:0005730///nucleolus		GO:0042273///ribosomal large subunit biogenesis
NM_001014858.1	RNF34	mRNA	[Cellular Component]---GO:0005634///nucleus+++GO:0005654///nucleoplasm+++GO:0005737///cytoplasm+++GO:0005829///cytosol+++GO:0005886///plasma membrane+++GO:0012505///endomembrane system+++GO:0016020///membrane+++GO:0016604///nuclear body+++GO:0016607///nuclear speck+++[Molecular Function]---GO:0002039///p53 binding+++GO:0016740///transferase activity+++GO:0031625///ubiquitin protein ligase binding…	cellular_component+++molecular_function+++biological_process	[Cellular Component]---organelle+++cell part+++cell+++membrane-enclosed lumen+++organelle part+++membrane+++[Molecular Function]---binding+++catalytic activity+++[Biological Process]---metabolic process+++cellular process+++regulation of biological process+++response to stimulus+++signaling+++biological regulation+++negative regulation of biological process				GO:0005634///nucleus+++GO:0005654///nucleoplasm+++GO:0005737///cytoplasm+++GO:0005829///cytosol+++GO:0005886///plasma membrane+++GO:0012505///endomembrane system+++GO:0016020///membrane+++GO:0016604///nuclear body+++GO:0016607///nuclear speck	GO:0002039///p53 binding+++GO:0016740///transferase activity+++GO:0031625///ubiquitin protein ligase binding+++GO:0046872///metal ion binding+++GO:0061630///ubiquitin protein ligase activity+++GO:1901981///phosphatidylinositol phosphate binding	GO:0006511///ubiquitin-dependent protein catabolic process+++GO:0006915///apoptotic process+++GO:0016567///protein ubiquitination+++GO:0035872///nucleotide-binding domain, leucine rich repeat containing receptor signaling pathway+++GO:0043161///proteasome-mediated ubiquitin-dependent protein catabolic process+++GO:0070417///cellular response to cold+++GO:0070936///protein K48-linked ubiquitinatio…
NM_001014865.1	DRG2	mRNA	[Cellular Component]---GO:0005634///nucleus+++GO:0005654///nucleoplasm+++GO:0005737///cytoplasm+++GO:0005829///cytosol+++GO:0043231///intracellular membrane-bounded organelle+++[Molecular Function]---GO:0000166///nucleotide binding+++GO:0003723///RNA binding+++GO:0003924///GTPase activity+++GO:0005525///GTP binding+++GO:0016787///hydrolase activity+++GO:0046872///metal ion binding+++[Biological P…	cellular_component+++molecular_function+++biological_process	[Cellular Component]---organelle+++cell part+++cell+++membrane-enclosed lumen+++organelle part+++[Molecular Function]---binding+++catalytic activity+++[Biological Process]---metabolic process+++cellular process				GO:0005634///nucleus+++GO:0005654///nucleoplasm+++GO:0005737///cytoplasm+++GO:0005829///cytosol+++GO:0043231///intracellular membrane-bounded organelle	GO:0000166///nucleotide binding+++GO:0003723///RNA binding+++GO:0003924///GTPase activity+++GO:0005525///GTP binding+++GO:0016787///hydrolase activity+++GO:0046872///metal ion binding	GO:0002181///cytoplasmic translation
NM_001014875.1	DUSP11	mRNA	[Cellular Component]---GO:0001650///fibrillar center+++GO:0005634///nucleus+++GO:0005654///nucleoplasm+++GO:0016607///nuclear speck+++GO:0045171///intercellular bridge+++[Molecular Function]---GO:0003723///RNA binding+++GO:0004651///polynucleotide 5'-phosphatase activity+++GO:0004725///protein tyrosine phosphatase activity+++GO:0008138///protein tyrosine/serine/threonine phosphatase activity+++GO…	cellular_component+++molecular_function+++biological_process	[Cellular Component]---membrane-enclosed lumen+++organelle+++cell part+++cell+++organelle part+++extracellular region part+++extracellular region+++[Molecular Function]---binding+++catalytic activity+++[Biological Process]---metabolic process+++cellular process				GO:0001650///fibrillar center+++GO:0005634///nucleus+++GO:0005654///nucleoplasm+++GO:0016607///nuclear speck+++GO:0045171///intercellular bridge	GO:0003723///RNA binding+++GO:0004651///polynucleotide 5'-phosphatase activity+++GO:0004725///protein tyrosine phosphatase activity+++GO:0008138///protein tyrosine/serine/threonine phosphatase activity+++GO:0016787///hydrolase activity+++GO:0016791///phosphatase activity+++GO:0098519///nucleotide phosphatase activity, acting on free nucleotides	GO:0006470///protein dephosphorylation+++GO:0016070///RNA metabolic process+++GO:0016311///dephosphorylation+++GO:0035335///peptidyl-tyrosine dephosphorylation+++GO:0098507///polynucleotide 5' dephosphorylation		H00810///Progressive myoclonic epilepsy+++H01601///Anaplastic large-cell lymphoma+++H01892///Peripheral T cell lymphoma+++H01994///Lafora disease
NM_001014880.3	TSPAN17	mRNA	[Cellular Component]---GO:0005887///integral component of plasma membrane+++GO:0016020///membrane+++GO:0016021///integral component of membrane+++[Biological Process]---GO:0051604///protein maturation+++GO:0072659///protein localization to plasma membrane	cellular_component+++biological_process	[Cellular Component]---membrane+++cell part+++membrane part+++cell+++[Biological Process]---metabolic process+++localization				GO:0005887///integral component of plasma membrane+++GO:0016020///membrane+++GO:0016021///integral component of membrane		GO:0051604///protein maturation+++GO:0072659///protein localization to plasma membrane
NM_001014881.1	SUMF2	mRNA	[Cellular Component]---GO:0005783///endoplasmic reticulum+++GO:0005788///endoplasmic reticulum lumen+++[Molecular Function]---GO:0042802///identical protein binding+++GO:0046872///metal ion binding	cellular_component+++molecular_function	[Cellular Component]---organelle+++cell part+++cell+++membrane-enclosed lumen+++organelle part+++[Molecular Function]---binding				GO:0005783///endoplasmic reticulum+++GO:0005788///endoplasmic reticulum lumen	GO:0042802///identical protein binding+++GO:0046872///metal ion binding
NM_001014892.1	CDIP1	mRNA	[Cellular Component]---GO:0005634///nucleus+++GO:0005764///lysosome+++GO:0005765///lysosomal membrane+++GO:0005768///endosome+++GO:0016020///membrane+++GO:0031902///late endosome membrane+++GO:0098560///cytoplasmic side of late endosome membrane+++GO:0098574///cytoplasmic side of lysosomal membrane+++[Molecular Function]---GO:0046872///metal ion binding+++[Biological Process]---GO:0006915///apopt…	cellular_component+++molecular_function+++biological_process	[Cellular Component]---organelle+++cell part+++cell+++membrane+++organelle part+++membrane part+++[Molecular Function]---binding+++[Biological Process]---cellular process+++regulation of biological process+++response to stimulus+++signaling+++biological regulation				GO:0005634///nucleus+++GO:0005764///lysosome+++GO:0005765///lysosomal membrane+++GO:0005768///endosome+++GO:0016020///membrane+++GO:0031902///late endosome membrane+++GO:0098560///cytoplasmic side of late endosome membrane+++GO:0098574///cytoplasmic side of lysosomal membrane	GO:0046872///metal ion binding	GO:0006915///apoptotic process+++GO:0033209///tumor necrosis factor-mediated signaling pathway+++GO:0042771///intrinsic apoptotic signaling pathway in response to DNA damage by p53 class mediator
NM_001014895.1	ALAD	mRNA	[Cellular Component]---GO:0005829///cytosol+++[Molecular Function]---GO:0003824///catalytic activity+++GO:0004655///porphobilinogen synthase activity+++GO:0008270///zinc ion binding+++GO:0016829///lyase activity+++GO:0042802///identical protein binding+++GO:0046872///metal ion binding+++[Biological Process]---GO:0006779///porphyrin-containing compound biosynthetic process+++GO:0006782///protoporp…	cellular_component+++molecular_function+++biological_process	[Cellular Component]---cell part+++cell+++[Molecular Function]---catalytic activity+++binding+++[Biological Process]---metabolic process+++cellular process+++cellular component organization or biogenesis+++response to stimulus+++regulation of biological process+++negative regulation of biological process+++biological regulation				GO:0005829///cytosol	GO:0003824///catalytic activity+++GO:0004655///porphobilinogen synthase activity+++GO:0008270///zinc ion binding+++GO:0016829///lyase activity+++GO:0042802///identical protein binding+++GO:0046872///metal ion binding	GO:0006779///porphyrin-containing compound biosynthetic process+++GO:0006782///protoporphyrinogen IX biosynthetic process+++GO:0006783///heme biosynthetic process+++GO:0008152///metabolic process+++GO:0033014///tetrapyrrole biosynthetic process+++GO:0051260///protein homooligomerization+++GO:0071353///cellular response to interleukin-4+++GO:1901799///negative regulation of proteasomal protein cat…	00860///Porphyrin and chlorophyll metabolism	H00202///Hepatic porphyria+++H01763///Porphyria	M00121///Heme biosynthesis, plants and bacteria, glutamate => heme+++M00846///Siroheme biosynthesis, glutamate => siroheme+++M00868///Heme biosynthesis, animals and fungi, glycine => heme	R00036///5-aminolevulinate hydro-lyase (adding 5-aminolevulinate and cyclizing; porphobilinogen-forming) 2 5-Aminolevulinate <=> Porphobilinogen + 2 H2O
NM_001014898.2	JOSD1	mRNA	[Cellular Component]---GO:0005737///cytoplasm+++GO:0005886///plasma membrane+++GO:0016020///membrane+++[Molecular Function]---GO:0004843///thiol-dependent ubiquitin-specific protease activity+++GO:0008233///peptidase activity+++GO:0016787///hydrolase activity+++GO:0036459///thiol-dependent ubiquitinyl hydrolase activity+++[Biological Process]---GO:0006508///proteolysis+++GO:0016579///protein deub…	cellular_component+++molecular_function+++biological_process	[Cellular Component]---cell part+++cell+++membrane+++[Molecular Function]---catalytic activity+++[Biological Process]---metabolic process+++cellular process				GO:0005737///cytoplasm+++GO:0005886///plasma membrane+++GO:0016020///membrane	GO:0004843///thiol-dependent ubiquitin-specific protease activity+++GO:0008233///peptidase activity+++GO:0016787///hydrolase activity+++GO:0036459///thiol-dependent ubiquitinyl hydrolase activity	GO:0006508///proteolysis+++GO:0016579///protein deubiquitination
NM_001014903.1	POGLUT1	mRNA	[Cellular Component]---GO:0005783///endoplasmic reticulum+++GO:0005788///endoplasmic reticulum lumen+++GO:0005829///cytosol+++GO:0012505///endomembrane system+++[Molecular Function]---GO:0016740///transferase activity+++GO:0016757///transferase activity, transferring glycosyl groups+++GO:0035251///UDP-glucosyltransferase activity+++GO:0035252///UDP-xylosyltransferase activity+++GO:0046527///gluco…	cellular_component+++molecular_function+++biological_process	[Cellular Component]---organelle+++cell part+++cell+++membrane-enclosed lumen+++organelle part+++[Molecular Function]---catalytic activity+++[Biological Process]---developmental process+++multicellular organismal process+++metabolic process+++cellular process+++regulation of biological process+++response to stimulus+++signaling+++biological regulation+++positive regulation of biological process				GO:0005783///endoplasmic reticulum+++GO:0005788///endoplasmic reticulum lumen+++GO:0005829///cytosol+++GO:0012505///endomembrane system	GO:0016740///transferase activity+++GO:0016757///transferase activity, transferring glycosyl groups+++GO:0035251///UDP-glucosyltransferase activity+++GO:0035252///UDP-xylosyltransferase activity+++GO:0046527///glucosyltransferase activity	GO:0001756///somitogenesis+++GO:0006486///protein glycosylation+++GO:0006493///protein O-linked glycosylation+++GO:0007275///multicellular organism development+++GO:0007369///gastrulation+++GO:0008593///regulation of Notch signaling pathway+++GO:0010470///regulation of gastrulation+++GO:0018242///protein O-linked glycosylation via serine+++GO:0045747///positive regulation of Notch signaling pathw…	00514///Other types of O-glycan biosynthesis	H00593///Limb-girdle muscular dystrophy		R09315///No_INFO UDP-D-glucose + [Protein]-L-serine <=> UDP + G13051
NM_001014911.1	HSPBAP1	mRNA	[Cellular Component]---GO:0005737///cytoplasm+++[Molecular Function]---GO:0016706///oxidoreductase activity, acting on paired donors, with incorporation or reduction of molecular oxygen, 2-oxoglutarate as one donor, and incorporation of one atom each of oxygen into both donors+++[Biological Process]---GO:0055114///oxidation-reduction process	cellular_component+++molecular_function+++biological_process	[Cellular Component]---cell part+++cell+++[Molecular Function]---catalytic activity+++[Biological Process]---metabolic process				GO:0005737///cytoplasm	GO:0016706///oxidoreductase activity, acting on paired donors, with incorporation or reduction of molecular oxygen, 2-oxoglutarate as one donor, and incorporation of one atom each of oxygen into both donors	GO:0055114///oxidation-reduction process
NM_001014914.2	TMBIM4	mRNA	[Cellular Component]---GO:0016020///membrane+++GO:0016021///integral component of membrane	cellular_component	[Cellular Component]---membrane+++membrane part				GO:0016020///membrane+++GO:0016021///integral component of membrane
NM_001014918.1	ORC1	mRNA	[Cellular Component]---GO:0000784///nuclear chromosome, telomeric region+++GO:0000808///origin recognition complex+++GO:0005634///nucleus+++GO:0005654///nucleoplasm+++GO:0005664///nuclear origin of replication recognition complex+++[Molecular Function]---GO:0000166///nucleotide binding+++GO:0003677///DNA binding+++GO:0003682///chromatin binding+++GO:0003688///DNA replication origin binding+++GO:0…	cellular_component+++molecular_function+++biological_process	[Cellular Component]---membrane-enclosed lumen+++organelle+++cell part+++cell+++organelle part+++protein-containing complex+++[Molecular Function]---binding+++[Biological Process]---cellular process+++metabolic process+++regulation of biological process+++negative regulation of biological process+++biological regulation				GO:0000784///nuclear chromosome, telomeric region+++GO:0000808///origin recognition complex+++GO:0005634///nucleus+++GO:0005654///nucleoplasm+++GO:0005664///nuclear origin of replication recognition complex	GO:0000166///nucleotide binding+++GO:0003677///DNA binding+++GO:0003682///chromatin binding+++GO:0003688///DNA replication origin binding+++GO:0005524///ATP binding+++GO:0046872///metal ion binding	GO:0000278///mitotic cell cycle+++GO:0006260///DNA replication+++GO:0006270///DNA replication initiation+++GO:0033314///mitotic DNA replication checkpoint	04110///Cell cycle	H01889///Meier-Gorlin syndrome
NM_001014920.1	TMEM79	mRNA	[Cellular Component]---GO:0005737///cytoplasm+++GO:0005764///lysosome+++GO:0005765///lysosomal membrane+++GO:0005794///Golgi apparatus+++GO:0016020///membrane+++GO:0016021///integral component of membrane+++GO:0032588///trans-Golgi network membrane+++[Molecular Function]---GO:0042802///identical protein binding+++[Biological Process]---GO:0002070///epithelial cell maturation+++GO:0031069///hair f…	cellular_component+++molecular_function+++biological_process	[Cellular Component]---cell part+++cell+++organelle+++membrane+++organelle part+++membrane part+++[Molecular Function]---binding+++[Biological Process]---developmental process+++cellular process+++multicellular organismal process+++localization+++regulation of biological process+++positive regulation of biological process+++biological regulation				GO:0005737///cytoplasm+++GO:0005764///lysosome+++GO:0005765///lysosomal membrane+++GO:0005794///Golgi apparatus+++GO:0016020///membrane+++GO:0016021///integral component of membrane+++GO:0032588///trans-Golgi network membrane	GO:0042802///identical protein binding	GO:0002070///epithelial cell maturation+++GO:0031069///hair follicle morphogenesis+++GO:0042335///cuticle development+++GO:0045055///regulated exocytosis+++GO:0045684///positive regulation of epidermis development+++GO:0061436///establishment of skin barrier+++GO:0070268///cornification
NM_001014931.1	ORMDL2	mRNA	[Cellular Component]---GO:0005623///cell+++GO:0005783///endoplasmic reticulum+++GO:0005789///endoplasmic reticulum membrane+++GO:0016020///membrane+++GO:0016021///integral component of membrane+++GO:0035339///SPOTS complex+++[Biological Process]---GO:0006672///ceramide metabolic process+++GO:0090155///negative regulation of sphingolipid biosynthetic process+++GO:0090156///cellular sphingolipid ho…	cellular_component+++biological_process	[Cellular Component]---cell+++organelle+++cell part+++membrane+++membrane part+++organelle part+++protein-containing complex+++[Biological Process]---metabolic process+++cellular process+++regulation of biological process+++negative regulation of biological process+++cellular component organization or biogenesis+++biological regulation				GO:0005623///cell+++GO:0005783///endoplasmic reticulum+++GO:0005789///endoplasmic reticulum membrane+++GO:0016020///membrane+++GO:0016021///integral component of membrane+++GO:0035339///SPOTS complex		GO:0006672///ceramide metabolic process+++GO:0090155///negative regulation of sphingolipid biosynthetic process+++GO:0090156///cellular sphingolipid homeostasis+++GO:1900060///negative regulation of ceramide biosynthetic process
NM_001014934.1	CDK2	mRNA	[Cellular Component]---GO:0000307///cyclin-dependent protein kinase holoenzyme complex+++GO:0000781///chromosome, telomeric region+++GO:0000793///condensed chromosome+++GO:0000805///X chromosome+++GO:0000806///Y chromosome+++GO:0005634///nucleus+++GO:0005654///nucleoplasm+++GO:0005667///transcription factor complex+++GO:0005737///cytoplasm+++GO:0005768///endosome+++GO:0005813///centrosome+++GO:00…	cellular_component+++molecular_function+++biological_process	[Cellular Component]---cell part+++protein-containing complex+++cell+++organelle+++organelle part+++membrane-enclosed lumen+++[Molecular Function]---binding+++catalytic activity+++molecular transducer activity+++[Biological Process]---cellular process+++metabolic process+++regulation of biological process+++negative regulation of biological process+++biological regulation+++response to stimulus++…				GO:0000307///cyclin-dependent protein kinase holoenzyme complex+++GO:0000781///chromosome, telomeric region+++GO:0000793///condensed chromosome+++GO:0000805///X chromosome+++GO:0000806///Y chromosome+++GO:0005634///nucleus+++GO:0005654///nucleoplasm+++GO:0005667///transcription factor complex+++GO:0005737///cytoplasm+++GO:0005768///endosome+++GO:0005813///centrosome+++GO:0005815///microtubule org…	GO:0000166///nucleotide binding+++GO:0000287///magnesium ion binding+++GO:0004672///protein kinase activity+++GO:0004674///protein serine/threonine kinase activity+++GO:0004693///cyclin-dependent protein serine/threonine kinase activity+++GO:0005524///ATP binding+++GO:0016301///kinase activity+++GO:0016740///transferase activity+++GO:0019904///protein domain specific binding+++GO:0030332///cyclin…	GO:0000082///G1/S transition of mitotic cell cycle+++GO:0000122///negative regulation of transcription by RNA polymerase II+++GO:0006281///DNA repair+++GO:0006468///protein phosphorylation+++GO:0006813///potassium ion transport+++GO:0006974///cellular response to DNA damage stimulus+++GO:0007049///cell cycle+++GO:0007099///centriole replication+++GO:0007265///Ras protein signal transduction+++GO:…	04068///FoxO signaling pathway+++04110///Cell cycle+++04114///Oocyte meiosis+++04115///p53 signaling pathway+++04151///PI3K-Akt signaling pathway+++04218///Cellular senescence+++04914///Progesterone-mediated oocyte maturation+++04934///Cushing syndrome+++05160///Hepatitis C+++05161///Hepatitis B+++05162///Measles+++05165///Human papillomavirus infection+++05166///Human T-cell leukemia virus 1 inf…
NM_001014950.1	ID3	mRNA	[Cellular Component]---GO:0005634///nucleus+++GO:0005737///cytoplasm+++[Molecular Function]---GO:0003713///transcription coactivator activity+++GO:0008134///transcription factor binding+++GO:0019904///protein domain specific binding+++GO:0046983///protein dimerization activity+++GO:1901707///leptomycin B binding+++[Biological Process]---GO:0000122///negative regulation of transcription by RNA pol…	cellular_component+++molecular_function+++biological_process	[Cellular Component]---organelle+++cell part+++cell+++[Molecular Function]---transcription regulator activity+++binding+++[Biological Process]---metabolic process+++regulation of biological process+++negative regulation of biological process+++cellular process+++biological regulation+++developmental process+++multicellular organismal process+++rhythmic process+++positive regulation of biological …				GO:0005634///nucleus+++GO:0005737///cytoplasm	GO:0003713///transcription coactivator activity+++GO:0008134///transcription factor binding+++GO:0019904///protein domain specific binding+++GO:0046983///protein dimerization activity+++GO:1901707///leptomycin B binding	GO:0000122///negative regulation of transcription by RNA polymerase II+++GO:0001656///metanephros development+++GO:0007417///central nervous system development+++GO:0007507///heart development+++GO:0007517///muscle organ development+++GO:0007623///circadian rhythm+++GO:0010628///positive regulation of gene expression+++GO:0010629///negative regulation of gene expression+++GO:0030154///cell differ…	04350///TGF-beta signaling pathway+++04550///Signaling pathways regulating pluripotency of stem cells
NM_001014953.1	LMAN2L	mRNA	[Cellular Component]---GO:0000139///Golgi membrane+++GO:0005783///endoplasmic reticulum+++GO:0005789///endoplasmic reticulum membrane+++GO:0005793///endoplasmic reticulum-Golgi intermediate compartment+++GO:0005794///Golgi apparatus+++GO:0016020///membrane+++GO:0016021///integral component of membrane+++GO:0030134///COPII-coated ER to Golgi transport vesicle+++[Molecular Function]---GO:0005537///…	cellular_component+++molecular_function+++biological_process	[Cellular Component]---membrane+++organelle+++cell part+++cell+++organelle part+++membrane part+++[Molecular Function]---binding+++[Biological Process]---localization+++cellular process+++cellular component organization or biogenesis				GO:0000139///Golgi membrane+++GO:0005783///endoplasmic reticulum+++GO:0005789///endoplasmic reticulum membrane+++GO:0005793///endoplasmic reticulum-Golgi intermediate compartment+++GO:0005794///Golgi apparatus+++GO:0016020///membrane+++GO:0016021///integral component of membrane+++GO:0030134///COPII-coated ER to Golgi transport vesicle	GO:0005537///mannose binding+++GO:0030246///carbohydrate binding+++GO:0046872///metal ion binding	GO:0006888///ER to Golgi vesicle-mediated transport+++GO:0007029///endoplasmic reticulum organization+++GO:0007030///Golgi organization+++GO:0015031///protein transport		H00768///Autosomal recessive mental retardation
NM_001014962.1	PRMT6	mRNA	[Cellular Component]---GO:0005634///nucleus+++GO:0005654///nucleoplasm+++GO:0005730///nucleolus+++[Molecular Function]---GO:0003682///chromatin binding+++GO:0008168///methyltransferase activity+++GO:0008469///histone-arginine N-methyltransferase activity+++GO:0016274///protein-arginine N-methyltransferase activity+++GO:0016740///transferase activity+++GO:0035241///protein-arginine omega-N monomet…	cellular_component+++molecular_function+++biological_process	[Cellular Component]---organelle+++cell part+++cell+++membrane-enclosed lumen+++organelle part+++[Molecular Function]---binding+++catalytic activity+++[Biological Process]---metabolic process+++regulation of biological process+++negative regulation of biological process+++cellular process+++biological regulation+++response to stimulus+++cellular component organization or biogenesis+++developmenta…				GO:0005634///nucleus+++GO:0005654///nucleoplasm+++GO:0005730///nucleolus	GO:0003682///chromatin binding+++GO:0008168///methyltransferase activity+++GO:0008469///histone-arginine N-methyltransferase activity+++GO:0016274///protein-arginine N-methyltransferase activity+++GO:0016740///transferase activity+++GO:0035241///protein-arginine omega-N monomethyltransferase activity+++GO:0035242///protein-arginine omega-N asymmetric methyltransferase activity+++GO:0042054///hist…	GO:0000122///negative regulation of transcription by RNA polymerase II+++GO:0006281///DNA repair+++GO:0006325///chromatin organization+++GO:0006974///cellular response to DNA damage stimulus+++GO:0010821///regulation of mitochondrion organization+++GO:0016571///histone methylation+++GO:0018216///peptidyl-arginine methylation+++GO:0019919///peptidyl-arginine methylation, to asymmetrical-dimethyl a…				R11216///S-adenosyl-L-methionine:[protein]-L-arginine N-methyltransferase S-Adenosyl-L-methionine + Protein-L-arginine <=> S-Adenosyl-L-homocysteine + Protein N(omega)-methyl-L-arginine+++R11217///S-adenosyl-L-methionine:[protein]-N(omega)-methyl-L-arginine N-methyltransferase ([protein]-N(omega),N(omega)-dimethyl-L-arginine-forming) S-Adenosyl-L-methionine + Protein N(omega)-methyl-L-arginine <=…
NM_001015514.2	ETV6	mRNA	[Cellular Component]---GO:0005634///nucleus+++GO:0005730///nucleolus+++GO:0005829///cytosol+++GO:0042025///host cell nucleus+++[Molecular Function]---GO:0000977///RNA polymerase II regulatory region sequence-specific DNA binding+++GO:0000978///RNA polymerase II proximal promoter sequence-specific DNA binding+++GO:0000981///DNA-binding transcription factor activity, RNA polymerase II-specific+++GO…	cellular_component+++molecular_function+++biological_process	[Cellular Component]---organelle+++cell part+++cell+++membrane-enclosed lumen+++organelle part+++other organism part+++other organism+++[Molecular Function]---binding+++transcription regulator activity+++[Biological Process]---metabolic process+++regulation of biological process+++negative regulation of biological process+++cellular process+++biological regulation+++reproduction+++reproductive pr…				GO:0005634///nucleus+++GO:0005730///nucleolus+++GO:0005829///cytosol+++GO:0042025///host cell nucleus	GO:0000977///RNA polymerase II regulatory region sequence-specific DNA binding+++GO:0000978///RNA polymerase II proximal promoter sequence-specific DNA binding+++GO:0000981///DNA-binding transcription factor activity, RNA polymerase II-specific+++GO:0001227///DNA-binding transcription repressor activity, RNA polymerase II-specific+++GO:0001228///DNA-binding transcription activator activity, RNA p…	GO:0000122///negative regulation of transcription by RNA polymerase II+++GO:0006355///regulation of transcription, DNA-templated+++GO:0006357///regulation of transcription by RNA polymerase II+++GO:0007296///vitellogenesis+++GO:0022008///neurogenesis+++GO:0030154///cell differentiation+++GO:0045944///positive regulation of transcription by RNA polymerase II+++GO:0071425///hematopoietic stem cell …	04013///MAPK signaling pathway - fly+++04320///Dorso-ventral axis formation+++05202///Transcriptional misregulation in cancer	H00978///Thrombocytopenia (THC)
NM_001015528.1	MVK	mRNA	[Cellular Component]---GO:0005737///cytoplasm+++GO:0005777///peroxisome+++GO:0005829///cytosol+++GO:0043231///intracellular membrane-bounded organelle+++[Molecular Function]---GO:0000166///nucleotide binding+++GO:0000287///magnesium ion binding+++GO:0004496///mevalonate kinase activity+++GO:0005524///ATP binding+++GO:0016301///kinase activity+++GO:0016740///transferase activity+++GO:0042802///ide…	cellular_component+++molecular_function+++biological_process	[Cellular Component]---cell part+++cell+++organelle+++[Molecular Function]---binding+++catalytic activity+++[Biological Process]---metabolic process+++cellular process+++regulation of biological process+++negative regulation of biological process+++response to stimulus+++biological regulation				GO:0005737///cytoplasm+++GO:0005777///peroxisome+++GO:0005829///cytosol+++GO:0043231///intracellular membrane-bounded organelle	GO:0000166///nucleotide binding+++GO:0000287///magnesium ion binding+++GO:0004496///mevalonate kinase activity+++GO:0005524///ATP binding+++GO:0016301///kinase activity+++GO:0016740///transferase activity+++GO:0042802///identical protein binding+++GO:0046872///metal ion binding	GO:0006629///lipid metabolic process+++GO:0006694///steroid biosynthetic process+++GO:0006695///cholesterol biosynthetic process+++GO:0008202///steroid metabolic process+++GO:0008203///cholesterol metabolic process+++GO:0008299///isoprenoid biosynthetic process+++GO:0016126///sterol biosynthetic process+++GO:0016310///phosphorylation+++GO:0019287///isopentenyl diphosphate biosynthetic process, me…	00900///Terpenoid backbone biosynthesis+++04146///Peroxisome	H00206///Mevalonate kinase deficiency+++H01933///Porokeratosis	M00095///C5 isoprenoid biosynthesis, mevalonate pathway+++M00849///C5 isoprenoid biosynthesis, mevalonate pathway, archaea	R02245///ATP:(R)-mevalonate 5-phosphotransferase ATP + (R)-Mevalonate <=> ADP + (R)-5-Phosphomevalonate
NM_001015535.1	ILVBL	mRNA	[Cellular Component]---GO:0005783///endoplasmic reticulum+++GO:0005789///endoplasmic reticulum membrane+++GO:0016020///membrane+++GO:0016021///integral component of membrane+++[Molecular Function]---GO:0000287///magnesium ion binding+++GO:0003824///catalytic activity+++GO:0003984///acetolactate synthase activity+++GO:0016740///transferase activity+++GO:0016829///lyase activity+++GO:0030976///thia…	cellular_component+++molecular_function+++biological_process	[Cellular Component]---organelle+++cell part+++cell+++membrane+++membrane part+++organelle part+++[Molecular Function]---binding+++catalytic activity+++[Biological Process]---metabolic process+++cellular process				GO:0005783///endoplasmic reticulum+++GO:0005789///endoplasmic reticulum membrane+++GO:0016020///membrane+++GO:0016021///integral component of membrane	GO:0000287///magnesium ion binding+++GO:0003824///catalytic activity+++GO:0003984///acetolactate synthase activity+++GO:0016740///transferase activity+++GO:0016829///lyase activity+++GO:0030976///thiamine pyrophosphate binding+++GO:0046872///metal ion binding+++GO:0050660///flavin adenine dinucleotide binding	GO:0001561///fatty acid alpha-oxidation+++GO:0006629///lipid metabolic process+++GO:0006631///fatty acid metabolic process
NM_001015538.1	CNPPD1	mRNA	[Cellular Component]---GO:0000307///cyclin-dependent protein kinase holoenzyme complex+++GO:0005634///nucleus+++GO:0016020///membrane+++GO:0016021///integral component of membrane+++[Molecular Function]---GO:0016538///cyclin-dependent protein serine/threonine kinase regulator activity+++GO:0019901///protein kinase binding+++[Biological Process]---GO:0000079///regulation of cyclin-dependent protei…	cellular_component+++molecular_function+++biological_process	[Cellular Component]---cell part+++protein-containing complex+++cell+++organelle+++membrane+++membrane part+++[Molecular Function]---molecular function regulator+++binding+++[Biological Process]---metabolic process+++regulation of biological process+++cellular process+++biological regulation				GO:0000307///cyclin-dependent protein kinase holoenzyme complex+++GO:0005634///nucleus+++GO:0016020///membrane+++GO:0016021///integral component of membrane	GO:0016538///cyclin-dependent protein serine/threonine kinase regulator activity+++GO:0019901///protein kinase binding	GO:0000079///regulation of cyclin-dependent protein serine/threonine kinase activity
NM_001015544.1	BCL2L14	mRNA	[Cellular Component]---GO:0005737///cytoplasm+++GO:0005829///cytosol+++GO:0043229///intracellular organelle+++[Molecular Function]---GO:0019901///protein kinase binding+++[Biological Process]---GO:0006915///apoptotic process+++GO:0042981///regulation of apoptotic process+++GO:2001236///regulation of extrinsic apoptotic signaling pathway	cellular_component+++molecular_function+++biological_process	[Cellular Component]---cell part+++cell+++organelle+++[Molecular Function]---binding+++[Biological Process]---cellular process+++regulation of biological process+++biological regulation+++response to stimulus+++signaling				GO:0005737///cytoplasm+++GO:0005829///cytosol+++GO:0043229///intracellular organelle	GO:0019901///protein kinase binding	GO:0006915///apoptotic process+++GO:0042981///regulation of apoptotic process+++GO:2001236///regulation of extrinsic apoptotic signaling pathway
NM_001015545.1	DHX58	mRNA	[Cellular Component]---GO:0005737///cytoplasm+++[Molecular Function]---GO:0003677///DNA binding+++GO:0003725///double-stranded RNA binding+++GO:0003727///single-stranded RNA binding+++GO:0005524///ATP binding+++GO:0008270///zinc ion binding+++GO:0016787///hydrolase activity+++GO:0046872///metal ion binding+++[Biological Process]---GO:0009615///response to virus+++GO:0009617///response to bacteriu…	cellular_component+++molecular_function+++biological_process	[Cellular Component]---cell part+++cell+++[Molecular Function]---binding+++catalytic activity+++[Biological Process]---response to stimulus+++multi-organism process+++regulation of biological process+++negative regulation of biological process+++multicellular organismal process+++biological regulation+++positive regulation of biological process+++immune system process+++signaling+++cellular proce…				GO:0005737///cytoplasm	GO:0003677///DNA binding+++GO:0003725///double-stranded RNA binding+++GO:0003727///single-stranded RNA binding+++GO:0005524///ATP binding+++GO:0008270///zinc ion binding+++GO:0016787///hydrolase activity+++GO:0046872///metal ion binding	GO:0009615///response to virus+++GO:0009617///response to bacterium+++GO:0032480///negative regulation of type I interferon production+++GO:0032481///positive regulation of type I interferon production+++GO:0032728///positive regulation of interferon-beta production+++GO:0039534///negative regulation of MDA-5 signaling pathway+++GO:0039536///negative regulation of RIG-I signaling pathway+++GO:004…	04622///RIG-I-like receptor signaling pathway
NM_001015548.2	RPS6	mRNA	[Cellular Component]---GO:0005634///nucleus+++GO:0005737///cytoplasm+++GO:0005840///ribosome+++GO:0005844///polysome+++GO:0022627///cytosolic small ribosomal subunit+++GO:0030425///dendrite+++GO:0048471///perinuclear region of cytoplasm+++[Molecular Function]---GO:0003735///structural constituent of ribosome+++[Biological Process]---GO:0000082///G1/S transition of mitotic cell cycle+++GO:0000278/…	cellular_component+++molecular_function+++biological_process	[Cellular Component]---organelle+++cell part+++cell+++protein-containing complex+++organelle part+++[Molecular Function]---structural molecule activity+++[Biological Process]---cellular process+++reproduction+++developmental process+++reproductive process+++multicellular organismal process+++cell proliferation+++immune system process+++response to stimulus+++metabolic process+++cellular component…				GO:0005634///nucleus+++GO:0005737///cytoplasm+++GO:0005840///ribosome+++GO:0005844///polysome+++GO:0022627///cytosolic small ribosomal subunit+++GO:0030425///dendrite+++GO:0048471///perinuclear region of cytoplasm	GO:0003735///structural constituent of ribosome	GO:0000082///G1/S transition of mitotic cell cycle+++GO:0000278///mitotic cell cycle+++GO:0001890///placenta development+++GO:0002309///T cell proliferation involved in immune response+++GO:0006364///rRNA processing+++GO:0006412///translation+++GO:0006924///activation-induced cell death of T cells+++GO:0007093///mitotic cell cycle checkpoint+++GO:0007369///gastrulation+++GO:0022605///mammalian oo…	01521///EGFR tyrosine kinase inhibitor resistance+++03010///Ribosome+++04066///HIF-1 signaling pathway+++04150///mTOR signaling pathway+++04151///PI3K-Akt signaling pathway+++04371///Apelin signaling pathway+++04714///Thermogenesis+++04910///Insulin signaling pathway+++05205///Proteoglycans in cancer
NM_001015549.1	ABHD2	mRNA	[Cellular Component]---GO:0001669///acrosomal vesicle+++GO:0005886///plasma membrane+++GO:0016020///membrane+++GO:0016021///integral component of membrane+++GO:0036126///sperm flagellum+++GO:0097524///sperm plasma membrane+++[Molecular Function]---GO:0003707///steroid hormone receptor activity+++GO:0008126///acetylesterase activity+++GO:0016298///lipase activity+++GO:0016787///hydrolase activity+…	cellular_component+++molecular_function+++biological_process	[Cellular Component]---organelle+++cell part+++cell+++membrane+++membrane part+++[Molecular Function]---molecular transducer activity+++catalytic activity+++binding+++[Biological Process]---metabolic process+++reproduction+++reproductive process+++multi-organism process+++response to stimulus+++negative regulation of biological process+++locomotion+++regulation of biological process+++localizatio…				GO:0001669///acrosomal vesicle+++GO:0005886///plasma membrane+++GO:0016020///membrane+++GO:0016021///integral component of membrane+++GO:0036126///sperm flagellum+++GO:0097524///sperm plasma membrane	GO:0003707///steroid hormone receptor activity+++GO:0008126///acetylesterase activity+++GO:0016298///lipase activity+++GO:0016787///hydrolase activity+++GO:0016788///hydrolase activity, acting on ester bonds+++GO:0033878///hormone-sensitive lipase activity+++GO:0034338///short-chain carboxylesterase activity+++GO:0042562///hormone binding+++GO:0047372///acylglycerol lipase activity+++GO:0052689//…	GO:0006629///lipid metabolic process+++GO:0007340///acrosome reaction+++GO:0009611///response to wounding+++GO:0016042///lipid catabolic process+++GO:0030336///negative regulation of cell migration+++GO:0032570///response to progesterone+++GO:0043401///steroid hormone mediated signaling pathway+++GO:0044255///cellular lipid metabolic process+++GO:0046464///acylglycerol catabolic process+++GO:0048…
NM_001015552.1	KCNA5	mRNA	[Cellular Component]---GO:0005886///plasma membrane+++GO:0005887///integral component of plasma membrane+++GO:0008076///voltage-gated potassium channel complex+++GO:0009986///cell surface+++GO:0014704///intercalated disc+++GO:0016020///membrane+++GO:0016021///integral component of membrane+++GO:0034705///potassium channel complex+++GO:0045121///membrane raft+++[Molecular Function]---GO:0005216///…	cellular_component+++molecular_function+++biological_process	[Cellular Component]---membrane+++cell part+++cell+++membrane part+++protein-containing complex+++cell junction+++[Molecular Function]---transporter activity+++binding+++[Biological Process]---localization+++regulation of biological process+++response to stimulus+++signaling+++cellular process+++biological regulation+++multicellular organismal process+++cellular component organization or biogenes…				GO:0005886///plasma membrane+++GO:0005887///integral component of plasma membrane+++GO:0008076///voltage-gated potassium channel complex+++GO:0009986///cell surface+++GO:0014704///intercalated disc+++GO:0016020///membrane+++GO:0016021///integral component of membrane+++GO:0034705///potassium channel complex+++GO:0045121///membrane raft	GO:0005216///ion channel activity+++GO:0005244///voltage-gated ion channel activity+++GO:0005249///voltage-gated potassium channel activity+++GO:0005251///delayed rectifier potassium channel activity+++GO:0005267///potassium channel activity+++GO:0015271///outward rectifier potassium channel activity+++GO:0019901///protein kinase binding+++GO:0051393///alpha-actinin binding+++GO:0086087///voltage…	GO:0006811///ion transport+++GO:0006813///potassium ion transport+++GO:0007219///Notch signaling pathway+++GO:0019229///regulation of vasoconstriction+++GO:0034765///regulation of ion transmembrane transport+++GO:0042391///regulation of membrane potential+++GO:0043266///regulation of potassium ion transport+++GO:0051260///protein homooligomerization+++GO:0055085///transmembrane transport+++GO:006…		H00731///Atrial fibrillation
NM_001015562.1	NECAP2	mRNA	[Cellular Component]---GO:0005886///plasma membrane+++GO:0016020///membrane+++GO:0030125///clathrin vesicle coat+++GO:0030665///clathrin-coated vesicle membrane+++GO:0031410///cytoplasmic vesicle+++[Biological Process]---GO:0006897///endocytosis+++GO:0015031///protein transport	cellular_component+++biological_process	[Cellular Component]---membrane+++cell part+++cell+++organelle+++membrane part+++protein-containing complex+++organelle part+++[Biological Process]---localization				GO:0005886///plasma membrane+++GO:0016020///membrane+++GO:0030125///clathrin vesicle coat+++GO:0030665///clathrin-coated vesicle membrane+++GO:0031410///cytoplasmic vesicle		GO:0006897///endocytosis+++GO:0015031///protein transport		H00606///Early infantile epileptic encephalopathy
NM_001015563.1	PIGM	mRNA	[Cellular Component]---GO:0005783///endoplasmic reticulum+++GO:0005789///endoplasmic reticulum membrane+++GO:0016020///membrane+++GO:0016021///integral component of membrane+++GO:1990529///glycosylphosphatidylinositol-mannosyltransferase I complex+++[Molecular Function]---GO:0000030///mannosyltransferase activity+++GO:0016740///transferase activity+++GO:0016757///transferase activity, transferrin…	cellular_component+++molecular_function+++biological_process	[Cellular Component]---organelle+++cell part+++cell+++membrane+++membrane part+++organelle part+++protein-containing complex+++[Molecular Function]---catalytic activity+++[Biological Process]---metabolic process+++cellular process				GO:0005783///endoplasmic reticulum+++GO:0005789///endoplasmic reticulum membrane+++GO:0016020///membrane+++GO:0016021///integral component of membrane+++GO:1990529///glycosylphosphatidylinositol-mannosyltransferase I complex	GO:0000030///mannosyltransferase activity+++GO:0016740///transferase activity+++GO:0016757///transferase activity, transferring glycosyl groups+++GO:0016758///transferase activity, transferring hexosyl groups	GO:0006506///GPI anchor biosynthetic process+++GO:0097502///mannosylation	00563///Glycosylphosphatidylinositol (GPI)-anchor biosynthesis	H01127///PIGM-congenital disorder of glycosylation+++H01489///Inherited glycosylphosphatidylinositol deficiencies	M00065///GPI-anchor biosynthesis, core oligosaccharide	R05919///No_INFO Dolichyl phosphate D-mannose + G00145 <=> Dolichyl phosphate + G00146
NM_001015575.1	RNF25	mRNA	[Cellular Component]---GO:0005634///nucleus+++GO:0005829///cytosol+++[Molecular Function]---GO:0004842///ubiquitin-protein transferase activity+++GO:0016740///transferase activity+++GO:0046872///metal ion binding+++GO:0051059///NF-kappaB binding+++GO:0061630///ubiquitin protein ligase activity+++[Biological Process]---GO:0016567///protein ubiquitination+++GO:0051092///positive regulation of NF-ka…	cellular_component+++molecular_function+++biological_process	[Cellular Component]---organelle+++cell part+++cell+++[Molecular Function]---catalytic activity+++binding+++[Biological Process]---metabolic process+++cellular process+++regulation of biological process+++positive regulation of biological process+++biological regulation				GO:0005634///nucleus+++GO:0005829///cytosol	GO:0004842///ubiquitin-protein transferase activity+++GO:0016740///transferase activity+++GO:0046872///metal ion binding+++GO:0051059///NF-kappaB binding+++GO:0061630///ubiquitin protein ligase activity	GO:0016567///protein ubiquitination+++GO:0051092///positive regulation of NF-kappaB transcription factor activity
NM_001015584.1	WDR77	mRNA	[Cellular Component]---GO:0005634///nucleus+++GO:0005654///nucleoplasm+++GO:0005730///nucleolus+++GO:0005737///cytoplasm+++GO:0005794///Golgi apparatus+++GO:0005829///cytosol+++GO:0034709///methylosome+++[Molecular Function]---GO:0008327///methyl-CpG binding+++GO:0030374///nuclear receptor transcription coactivator activity+++[Biological Process]---GO:0006357///regulation of transcription by RNA …	cellular_component+++molecular_function+++biological_process	[Cellular Component]---organelle+++cell part+++cell+++membrane-enclosed lumen+++organelle part+++protein-containing complex+++[Molecular Function]---binding+++transcription regulator activity+++[Biological Process]---metabolic process+++regulation of biological process+++cellular process+++biological regulation+++cellular component organization or biogenesis+++cell proliferation+++positive regula…				GO:0005634///nucleus+++GO:0005654///nucleoplasm+++GO:0005730///nucleolus+++GO:0005737///cytoplasm+++GO:0005794///Golgi apparatus+++GO:0005829///cytosol+++GO:0034709///methylosome	GO:0008327///methyl-CpG binding+++GO:0030374///nuclear receptor transcription coactivator activity	GO:0006357///regulation of transcription by RNA polymerase II+++GO:0006364///rRNA processing+++GO:0008284///positive regulation of cell proliferation+++GO:0008285///negative regulation of cell proliferation+++GO:0045943///positive regulation of transcription by RNA polymerase I+++GO:0060528///secretory columnal luminar epithelial cell differentiation involved in prostate glandular acinus developm…
NM_001015585.1	RAE1	mRNA	[Cellular Component]---GO:0000922///spindle pole+++GO:0005634///nucleus+++GO:0005635///nuclear envelope+++GO:0005643///nuclear pore+++GO:0005737///cytoplasm+++GO:0005856///cytoskeleton+++GO:0097431///mitotic spindle pole+++[Molecular Function]---GO:0003723///RNA binding+++GO:0043130///ubiquitin binding+++[Biological Process]---GO:0000972///transcription-dependent tethering of RNA polymerase II ge…	cellular_component+++molecular_function+++biological_process	[Cellular Component]---organelle+++cell part+++cell+++organelle part+++protein-containing complex+++[Molecular Function]---binding+++[Biological Process]---cellular process+++cellular component organization or biogenesis+++localization+++metabolic process+++regulation of biological process+++biological regulation+++response to stimulus				GO:0000922///spindle pole+++GO:0005634///nucleus+++GO:0005635///nuclear envelope+++GO:0005643///nuclear pore+++GO:0005737///cytoplasm+++GO:0005856///cytoskeleton+++GO:0097431///mitotic spindle pole	GO:0003723///RNA binding+++GO:0043130///ubiquitin binding	GO:0000972///transcription-dependent tethering of RNA polymerase II gene DNA at nuclear periphery+++GO:0006405///RNA export from nucleus+++GO:0006406///mRNA export from nucleus+++GO:0007049///cell cycle+++GO:0051301///cell division+++GO:0060236///regulation of mitotic spindle organization+++GO:0071407///cellular response to organic cyclic compound	03013///RNA transport+++05164///Influenza A
NM_001015593.1	EIF2B2	mRNA	[Cellular Component]---GO:0005737///cytoplasm+++GO:0005851///eukaryotic translation initiation factor 2B complex+++[Molecular Function]---GO:0003743///translation initiation factor activity+++GO:0005085///guanyl-nucleotide exchange factor activity+++GO:0005524///ATP binding+++GO:0005525///GTP binding+++[Biological Process]---GO:0001541///ovarian follicle development+++GO:0006412///translation+++G…	cellular_component+++molecular_function+++biological_process	[Cellular Component]---cell part+++cell+++protein-containing complex+++[Molecular Function]---binding+++molecular function regulator+++[Biological Process]---developmental process+++reproduction+++reproductive process+++multicellular organismal process+++metabolic process+++cellular process+++regulation of biological process+++biological regulation+++immune system process+++signaling+++response t…				GO:0005737///cytoplasm+++GO:0005851///eukaryotic translation initiation factor 2B complex	GO:0003743///translation initiation factor activity+++GO:0005085///guanyl-nucleotide exchange factor activity+++GO:0005524///ATP binding+++GO:0005525///GTP binding	GO:0001541///ovarian follicle development+++GO:0006412///translation+++GO:0006413///translational initiation+++GO:0006446///regulation of translational initiation+++GO:0007417///central nervous system development+++GO:0014003///oligodendrocyte development+++GO:0042552///myelination+++GO:0044237///cellular metabolic process+++GO:0050852///T cell receptor signaling pathway	03013///RNA transport+++05168///Herpes simplex virus 1 infection	H00869///Leukoencephalopathy with vanishing white matter
NM_001015596.1	PARL	mRNA	[Cellular Component]---GO:0005634///nucleus+++GO:0005739///mitochondrion+++GO:0005743///mitochondrial inner membrane+++GO:0016020///membrane+++GO:0016021///integral component of membrane+++[Molecular Function]---GO:0004175///endopeptidase activity+++GO:0004252///serine-type endopeptidase activity+++GO:0008233///peptidase activity+++GO:0008236///serine-type peptidase activity+++GO:0016787///hydrol…	cellular_component+++molecular_function+++biological_process	[Cellular Component]---organelle+++cell part+++cell+++membrane+++organelle part+++membrane part+++[Molecular Function]---catalytic activity+++[Biological Process]---metabolic process+++regulation of biological process+++cellular process+++cellular component organization or biogenesis+++biological regulation+++negative regulation of biological process+++response to stimulus+++signaling				GO:0005634///nucleus+++GO:0005739///mitochondrion+++GO:0005743///mitochondrial inner membrane+++GO:0016020///membrane+++GO:0016021///integral component of membrane	GO:0004175///endopeptidase activity+++GO:0004252///serine-type endopeptidase activity+++GO:0008233///peptidase activity+++GO:0008236///serine-type peptidase activity+++GO:0016787///hydrolase activity	GO:0006508///proteolysis+++GO:0010821///regulation of mitochondrion organization+++GO:0090201///negative regulation of release of cytochrome c from mitochondria+++GO:1903146///regulation of autophagy of mitochondrion+++GO:2001243///negative regulation of intrinsic apoptotic signaling pathway
NM_001015603.1	STRADA	mRNA	[Cellular Component]---GO:0005634///nucleus+++GO:0005737///cytoplasm+++[Molecular Function]---GO:0004672///protein kinase activity+++GO:0004674///protein serine/threonine kinase activity+++GO:0005524///ATP binding+++GO:0030295///protein kinase activator activity+++[Biological Process]---GO:0006468///protein phosphorylation+++GO:0006611///protein export from nucleus+++GO:0007049///cell cycle+++GO:…	cellular_component+++molecular_function+++biological_process	[Cellular Component]---organelle+++cell part+++cell+++[Molecular Function]---catalytic activity+++binding+++molecular function regulator+++[Biological Process]---metabolic process+++cellular process+++localization+++regulation of biological process+++biological regulation+++response to stimulus+++signaling+++positive regulation of biological process				GO:0005634///nucleus+++GO:0005737///cytoplasm	GO:0004672///protein kinase activity+++GO:0004674///protein serine/threonine kinase activity+++GO:0005524///ATP binding+++GO:0030295///protein kinase activator activity	GO:0006468///protein phosphorylation+++GO:0006611///protein export from nucleus+++GO:0007049///cell cycle+++GO:0007346///regulation of mitotic cell cycle+++GO:0023014///signal transduction by protein phosphorylation+++GO:0031098///stress-activated protein kinase signaling cascade+++GO:0032147///activation of protein kinase activity	04150///mTOR signaling pathway+++04152///AMPK signaling pathway	H01112///Polyhydramnios, megalencephaly, and symptomatic epilepsy
NM_001015606.2	ABHD10	mRNA	[Cellular Component]---GO:0005739///mitochondrion+++GO:0005829///cytosol+++[Molecular Function]---GO:0004553///hydrolase activity, hydrolyzing O-glycosyl compounds+++GO:0016787///hydrolase activity+++GO:0102390///mycophenolic acid acyl-glucuronide esterase activity+++[Biological Process]---GO:0019391///glucuronoside catabolic process	cellular_component+++molecular_function+++biological_process	[Cellular Component]---organelle+++cell part+++cell+++[Molecular Function]---catalytic activity+++[Biological Process]---metabolic process+++cellular process				GO:0005739///mitochondrion+++GO:0005829///cytosol	GO:0004553///hydrolase activity, hydrolyzing O-glycosyl compounds+++GO:0016787///hydrolase activity+++GO:0102390///mycophenolic acid acyl-glucuronide esterase activity	GO:0019391///glucuronoside catabolic process
NM_001015609.1	B4GALT3	mRNA	[Cellular Component]---GO:0005794///Golgi apparatus+++GO:0005829///cytosol+++GO:0016020///membrane+++GO:0016021///integral component of membrane+++GO:0032580///Golgi cisterna membrane+++[Molecular Function]---GO:0003831///beta-N-acetylglucosaminylglycopeptide beta-1,4-galactosyltransferase activity+++GO:0003945///N-acetyllactosamine synthase activity+++GO:0008378///galactosyltransferase activity+…	cellular_component+++molecular_function+++biological_process	[Cellular Component]---organelle+++cell part+++cell+++membrane+++membrane part+++organelle part+++[Molecular Function]---catalytic activity+++binding+++[Biological Process]---metabolic process+++cellular process				GO:0005794///Golgi apparatus+++GO:0005829///cytosol+++GO:0016020///membrane+++GO:0016021///integral component of membrane+++GO:0032580///Golgi cisterna membrane	GO:0003831///beta-N-acetylglucosaminylglycopeptide beta-1,4-galactosyltransferase activity+++GO:0003945///N-acetyllactosamine synthase activity+++GO:0008378///galactosyltransferase activity+++GO:0016740///transferase activity+++GO:0016757///transferase activity, transferring glycosyl groups+++GO:0046872///metal ion binding	GO:0005975///carbohydrate metabolic process+++GO:0006486///protein glycosylation+++GO:0006682///galactosylceramide biosynthetic process	00510///N-Glycan biosynthesis+++00513///Various types of N-glycan biosynthesis+++00514///Other types of O-glycan biosynthesis+++00515///Mannose type O-glycan biosynthesis+++00533///Glycosaminoglycan biosynthesis - keratan sulfate+++00601///Glycosphingolipid biosynthesis - lacto and neolacto series		M00071///Glycosphingolipid biosynthesis, neolacto-series, LacCer => nLc4Cer+++M00075///N-glycan biosynthesis, complex type	R05977///No_INFO UDP-D-galactose + Lc3Cer <=> UDP + Paragloboside+++R05989///UDP-galactose:N-acetyl-beta-D-glucosaminylglycopeptide beta-1,4-galactosyltransferase 2 UDP-D-galactose + G00016 <=> 2 UDP + G00017+++R06033///No_INFO UDP-D-galactose + nLc5Cer <=> UDP + nLc6Cer+++R09299///No_INFO UDP-D-galactose + G13053 <=> UDP + G13054
NM_001015610.1	PLA1A	mRNA	[Cellular Component]---GO:0005576///extracellular region+++GO:0005615///extracellular space+++[Molecular Function]---GO:0004620///phospholipase activity+++GO:0016298///lipase activity+++GO:0016787///hydrolase activity+++GO:0052689///carboxylic ester hydrolase activity+++[Biological Process]---GO:0006629///lipid metabolic process+++GO:0016042///lipid catabolic process	cellular_component+++molecular_function+++biological_process	[Cellular Component]---extracellular region+++extracellular region part+++[Molecular Function]---catalytic activity+++[Biological Process]---metabolic process				GO:0005576///extracellular region+++GO:0005615///extracellular space	GO:0004620///phospholipase activity+++GO:0016298///lipase activity+++GO:0016787///hydrolase activity+++GO:0052689///carboxylic ester hydrolase activity	GO:0006629///lipid metabolic process+++GO:0016042///lipid catabolic process	04014///Ras signaling pathway
NM_001015614.1	RABGGTA	mRNA	[Cellular Component]---GO:0005654///nucleoplasm+++GO:0005737///cytoplasm+++GO:0005968///Rab-protein geranylgeranyltransferase complex+++[Molecular Function]---GO:0004659///prenyltransferase activity+++GO:0004663///Rab geranylgeranyltransferase activity+++GO:0008270///zinc ion binding+++GO:0008318///protein prenyltransferase activity+++GO:0016740///transferase activity+++GO:0017137///Rab GTPase bi…	cellular_component+++molecular_function+++biological_process	[Cellular Component]---membrane-enclosed lumen+++organelle+++cell part+++cell+++organelle part+++protein-containing complex+++[Molecular Function]---catalytic activity+++binding+++[Biological Process]---metabolic process+++cellular process				GO:0005654///nucleoplasm+++GO:0005737///cytoplasm+++GO:0005968///Rab-protein geranylgeranyltransferase complex	GO:0004659///prenyltransferase activity+++GO:0004663///Rab geranylgeranyltransferase activity+++GO:0008270///zinc ion binding+++GO:0008318///protein prenyltransferase activity+++GO:0016740///transferase activity+++GO:0017137///Rab GTPase binding	GO:0018342///protein prenylation+++GO:0018344///protein geranylgeranylation
NM_001015625.1	CLPB	mRNA	[Cellular Component]---GO:0005739///mitochondrion+++[Molecular Function]---GO:0000166///nucleotide binding+++GO:0005524///ATP binding+++GO:0016787///hydrolase activity+++GO:0016887///ATPase activity+++[Biological Process]---GO:0034605///cellular response to heat	cellular_component+++molecular_function+++biological_process	[Cellular Component]---organelle+++cell part+++cell+++[Molecular Function]---binding+++catalytic activity+++[Biological Process]---response to stimulus+++cellular process				GO:0005739///mitochondrion	GO:0000166///nucleotide binding+++GO:0005524///ATP binding+++GO:0016787///hydrolase activity+++GO:0016887///ATPase activity	GO:0034605///cellular response to heat	04213///Longevity regulating pathway - multiple species	H00754///3-Methylglutaconic aciduria
NM_001015626.1	NHP2	mRNA	[Cellular Component]---GO:0005634///nucleus+++GO:0005697///telomerase holoenzyme complex+++GO:0005730///nucleolus+++GO:0015030///Cajal body+++GO:0031429///box H/ACA snoRNP complex+++GO:0090661///box H/ACA telomerase RNP complex+++[Molecular Function]---GO:0003723///RNA binding+++GO:0034513///box H/ACA snoRNA binding+++GO:0070034///telomerase RNA binding+++[Biological Process]---GO:0000469///cleav…	cellular_component+++molecular_function+++biological_process	[Cellular Component]---organelle+++cell part+++cell+++protein-containing complex+++organelle part+++membrane-enclosed lumen+++[Molecular Function]---binding+++[Biological Process]---metabolic process+++cellular process+++cellular component organization or biogenesis+++biological regulation				GO:0005634///nucleus+++GO:0005697///telomerase holoenzyme complex+++GO:0005730///nucleolus+++GO:0015030///Cajal body+++GO:0031429///box H/ACA snoRNP complex+++GO:0090661///box H/ACA telomerase RNP complex	GO:0003723///RNA binding+++GO:0034513///box H/ACA snoRNA binding+++GO:0070034///telomerase RNA binding	GO:0000469///cleavage involved in rRNA processing+++GO:0000470///maturation of LSU-rRNA+++GO:0006364///rRNA processing+++GO:0007004///telomere maintenance via telomerase+++GO:0031118///rRNA pseudouridine synthesis+++GO:0031120///snRNA pseudouridine synthesis+++GO:0042254///ribosome biogenesis	03008///Ribosome biogenesis in eukaryotes	H00507///Dyskeratosis congenita
NM_001015627.2	RIC8A	mRNA	[Cellular Component]---GO:0005737///cytoplasm+++GO:0005886///plasma membrane+++GO:0016020///membrane+++[Molecular Function]---GO:0001965///G-protein alpha-subunit binding+++GO:0005085///guanyl-nucleotide exchange factor activity+++GO:0005096///GTPase activator activity+++[Biological Process]---GO:0001701///in utero embryonic development+++GO:0001944///vasculature development+++GO:0007186///G prot…	cellular_component+++molecular_function+++biological_process	[Cellular Component]---cell part+++cell+++membrane+++[Molecular Function]---binding+++molecular function regulator+++[Biological Process]---developmental process+++multicellular organismal process+++regulation of biological process+++response to stimulus+++signaling+++cellular process+++biological regulation+++behavior+++locomotion+++localization+++biological adhesion+++cellular component organiz…				GO:0005737///cytoplasm+++GO:0005886///plasma membrane+++GO:0016020///membrane	GO:0001965///G-protein alpha-subunit binding+++GO:0005085///guanyl-nucleotide exchange factor activity+++GO:0005096///GTPase activator activity	GO:0001701///in utero embryonic development+++GO:0001944///vasculature development+++GO:0007186///G protein-coupled receptor signaling pathway+++GO:0007193///adenylate cyclase-inhibiting G protein-coupled receptor signaling pathway+++GO:0007369///gastrulation+++GO:0008542///visual learning+++GO:0009416///response to light stimulus+++GO:0042074///cell migration involved in gastrulation+++GO:004354…
NM_001015631.2	RTCB	mRNA	[Cellular Component]---GO:0005634///nucleus+++GO:0005635///nuclear envelope+++GO:0005654///nucleoplasm+++GO:0005737///cytoplasm+++GO:0005789///endoplasmic reticulum membrane+++GO:0005829///cytosol+++GO:0043231///intracellular membrane-bounded organelle+++GO:0072669///tRNA-splicing ligase complex+++[Molecular Function]---GO:0000166///nucleotide binding+++GO:0003972///RNA ligase (ATP) activity+++GO…	cellular_component+++molecular_function+++biological_process	[Cellular Component]---organelle+++cell part+++cell+++organelle part+++membrane-enclosed lumen+++membrane+++membrane part+++protein-containing complex+++[Molecular Function]---binding+++catalytic activity+++[Biological Process]---metabolic process+++cellular process+++developmental process+++multicellular organismal process+++reproduction+++reproductive process				GO:0005634///nucleus+++GO:0005635///nuclear envelope+++GO:0005654///nucleoplasm+++GO:0005737///cytoplasm+++GO:0005789///endoplasmic reticulum membrane+++GO:0005829///cytosol+++GO:0043231///intracellular membrane-bounded organelle+++GO:0072669///tRNA-splicing ligase complex	GO:0000166///nucleotide binding+++GO:0003972///RNA ligase (ATP) activity+++GO:0005525///GTP binding+++GO:0008452///RNA ligase activity+++GO:0016874///ligase activity+++GO:0016886///ligase activity, forming phosphoric ester bonds+++GO:0017166///vinculin binding+++GO:0046872///metal ion binding	GO:0000971///tRNA exon ligation utilizing 2',3' cyclic phosphate of 5'-exon as source of linkage phosphate+++GO:0001701///in utero embryonic development+++GO:0001890///placenta development+++GO:0006388///tRNA splicing, via endonucleolytic cleavage and ligation+++GO:0006396///RNA processing+++GO:0008033///tRNA processing
NM_001015635.2	RASL11B	mRNA	[Cellular Component]---GO:0016020///membrane+++[Molecular Function]---GO:0000166///nucleotide binding+++GO:0003924///GTPase activity+++GO:0005160///transforming growth factor beta receptor binding+++GO:0005525///GTP binding+++[Biological Process]---GO:0007165///signal transduction+++GO:0030512///negative regulation of transforming growth factor beta receptor signaling pathway	cellular_component+++molecular_function+++biological_process	[Cellular Component]---membrane+++[Molecular Function]---binding+++catalytic activity+++[Biological Process]---regulation of biological process+++response to stimulus+++signaling+++cellular process+++biological regulation+++negative regulation of biological process				GO:0016020///membrane	GO:0000166///nucleotide binding+++GO:0003924///GTPase activity+++GO:0005160///transforming growth factor beta receptor binding+++GO:0005525///GTP binding	GO:0007165///signal transduction+++GO:0030512///negative regulation of transforming growth factor beta receptor signaling pathway
NM_001015646.1	RABGGTB	mRNA	[Cellular Component]---GO:0005968///Rab-protein geranylgeranyltransferase complex+++[Molecular Function]---GO:0003824///catalytic activity+++GO:0004659///prenyltransferase activity+++GO:0004663///Rab geranylgeranyltransferase activity+++GO:0008270///zinc ion binding+++GO:0016740///transferase activity+++GO:0017137///Rab GTPase binding+++GO:0046872///metal ion binding+++[Biological Process]---GO:0…	cellular_component+++molecular_function+++biological_process	[Cellular Component]---cell part+++protein-containing complex+++cell+++[Molecular Function]---catalytic activity+++binding+++[Biological Process]---metabolic process+++cellular process				GO:0005968///Rab-protein geranylgeranyltransferase complex	GO:0003824///catalytic activity+++GO:0004659///prenyltransferase activity+++GO:0004663///Rab geranylgeranyltransferase activity+++GO:0008270///zinc ion binding+++GO:0016740///transferase activity+++GO:0017137///Rab GTPase binding+++GO:0046872///metal ion binding	GO:0018342///protein prenylation+++GO:0018344///protein geranylgeranylation
NM_001015653.1	MGAT1	mRNA	[Cellular Component]---GO:0000139///Golgi membrane+++GO:0005794///Golgi apparatus+++GO:0016020///membrane+++GO:0016021///integral component of membrane+++[Molecular Function]---GO:0003827///alpha-1,3-mannosylglycoprotein 2-beta-N-acetylglucosaminyltransferase activity+++GO:0008375///acetylglucosaminyltransferase activity+++GO:0016740///transferase activity+++GO:0016757///transferase activity, tra…	cellular_component+++molecular_function+++biological_process	[Cellular Component]---membrane+++organelle+++cell part+++cell+++organelle part+++membrane part+++[Molecular Function]---catalytic activity+++binding+++[Biological Process]---developmental process+++multicellular organismal process+++metabolic process+++cellular process				GO:0000139///Golgi membrane+++GO:0005794///Golgi apparatus+++GO:0016020///membrane+++GO:0016021///integral component of membrane	GO:0003827///alpha-1,3-mannosylglycoprotein 2-beta-N-acetylglucosaminyltransferase activity+++GO:0008375///acetylglucosaminyltransferase activity+++GO:0016740///transferase activity+++GO:0016757///transferase activity, transferring glycosyl groups+++GO:0030145///manganese ion binding	GO:0001701///in utero embryonic development+++GO:0006049///UDP-N-acetylglucosamine catabolic process+++GO:0006486///protein glycosylation+++GO:0006487///protein N-linked glycosylation+++GO:0018279///protein N-linked glycosylation via asparagine	00510///N-Glycan biosynthesis+++00513///Various types of N-glycan biosynthesis			R05983///No_INFO UDP-N-acetyl-D-glucosamine + G00012 <=> UDP + G00013
NM_001015654.1	SP2	mRNA	[Cellular Component]---GO:0005634///nucleus+++GO:0005654///nucleoplasm+++[Molecular Function]---GO:0000978///RNA polymerase II proximal promoter sequence-specific DNA binding+++GO:0000981///DNA-binding transcription factor activity, RNA polymerase II-specific+++GO:0001227///DNA-binding transcription repressor activity, RNA polymerase II-specific+++GO:0003676///nucleic acid binding+++GO:0003677///…	cellular_component+++molecular_function+++biological_process	[Cellular Component]---organelle+++cell part+++cell+++membrane-enclosed lumen+++organelle part+++[Molecular Function]---binding+++transcription regulator activity+++[Biological Process]---metabolic process+++regulation of biological process+++negative regulation of biological process+++cellular process+++biological regulation+++developmental process+++growth+++multicellular organismal process+++p…				GO:0005634///nucleus+++GO:0005654///nucleoplasm	GO:0000978///RNA polymerase II proximal promoter sequence-specific DNA binding+++GO:0000981///DNA-binding transcription factor activity, RNA polymerase II-specific+++GO:0001227///DNA-binding transcription repressor activity, RNA polymerase II-specific+++GO:0003676///nucleic acid binding+++GO:0003677///DNA binding+++GO:0042826///histone deacetylase binding+++GO:0044212///transcription regulatory r…	GO:0000122///negative regulation of transcription by RNA polymerase II+++GO:0006357///regulation of transcription by RNA polymerase II+++GO:0035264///multicellular organism growth+++GO:0045944///positive regulation of transcription by RNA polymerase II
NM_001015660.1	FAM76A	mRNA	[Cellular Component]---GO:0005654///nucleoplasm	cellular_component	[Cellular Component]---membrane-enclosed lumen+++organelle+++cell part+++cell+++organelle part				GO:0005654///nucleoplasm
NM_001015663.1	UFC1	mRNA	[Molecular Function]---GO:0061657///UFM1 conjugating enzyme activity+++GO:0071568///UFM1 transferase activity+++[Biological Process]---GO:0007420///brain development+++GO:0034976///response to endoplasmic reticulum stress+++GO:0071569///protein ufmylation+++GO:1990592///protein K69-linked ufmylation	molecular_function+++biological_process	[Molecular Function]---catalytic activity+++[Biological Process]---developmental process+++multicellular organismal process+++response to stimulus+++cellular process+++metabolic process					GO:0061657///UFM1 conjugating enzyme activity+++GO:0071568///UFM1 transferase activity	GO:0007420///brain development+++GO:0034976///response to endoplasmic reticulum stress+++GO:0071569///protein ufmylation+++GO:1990592///protein K69-linked ufmylation
NM_001015675.1	RIOX2	mRNA	[Cellular Component]---GO:0005634///nucleus+++GO:0005654///nucleoplasm+++GO:0005667///transcription factor complex+++GO:0005730///nucleolus+++GO:0005829///cytosol+++[Molecular Function]---GO:0003714///transcription corepressor activity+++GO:0005506///iron ion binding+++GO:0016491///oxidoreductase activity+++GO:0016706///oxidoreductase activity, acting on paired donors, with incorporation or reduc…	cellular_component+++molecular_function+++biological_process	[Cellular Component]---organelle+++cell part+++cell+++membrane-enclosed lumen+++organelle part+++protein-containing complex+++[Molecular Function]---transcription regulator activity+++binding+++catalytic activity+++[Biological Process]---metabolic process+++cellular process+++cellular component organization or biogenesis+++regulation of biological process+++negative regulation of biological proce…				GO:0005634///nucleus+++GO:0005654///nucleoplasm+++GO:0005667///transcription factor complex+++GO:0005730///nucleolus+++GO:0005829///cytosol	GO:0003714///transcription corepressor activity+++GO:0005506///iron ion binding+++GO:0016491///oxidoreductase activity+++GO:0016706///oxidoreductase activity, acting on paired donors, with incorporation or reduction of molecular oxygen, 2-oxoglutarate as one donor, and incorporation of one atom each of oxygen into both donors+++GO:0032453///histone demethylase activity (H3-K4 specific)+++GO:00428…	GO:0034720///histone H3-K4 demethylation+++GO:0042254///ribosome biogenesis+++GO:0055114///oxidation-reduction process+++GO:0070544///histone H3-K36 demethylation+++GO:1903507///negative regulation of nucleic acid-templated transcription
NM_001015678.2	PCLAF	mRNA	[Cellular Component]---GO:0005634///nucleus+++GO:0005737///cytoplasm+++GO:0048471///perinuclear region of cytoplasm+++[Molecular Function]---GO:0003682///chromatin binding+++[Biological Process]---GO:0006260///DNA replication+++GO:0006281///DNA repair+++GO:0006974///cellular response to DNA damage stimulus+++GO:0007098///centrosome cycle+++GO:0009411///response to UV+++GO:0019985///translesion sy…	cellular_component+++molecular_function+++biological_process	[Cellular Component]---organelle+++cell part+++cell+++[Molecular Function]---binding+++[Biological Process]---metabolic process+++cellular process+++response to stimulus+++cellular component organization or biogenesis+++regulation of biological process+++biological regulation				GO:0005634///nucleus+++GO:0005737///cytoplasm+++GO:0048471///perinuclear region of cytoplasm	GO:0003682///chromatin binding	GO:0006260///DNA replication+++GO:0006281///DNA repair+++GO:0006974///cellular response to DNA damage stimulus+++GO:0007098///centrosome cycle+++GO:0009411///response to UV+++GO:0019985///translesion synthesis+++GO:0051726///regulation of cell cycle
NM_001017950.2	FSTL1	mRNA	[Cellular Component]---GO:0005576///extracellular region+++[Molecular Function]---GO:0005509///calcium ion binding+++GO:0008201///heparin binding+++[Biological Process]---GO:0007275///multicellular organism development+++GO:0030154///cell differentiation+++GO:0030510///regulation of BMP signaling pathway+++GO:0042594///response to starvation	cellular_component+++molecular_function+++biological_process	[Cellular Component]---extracellular region+++[Molecular Function]---binding+++[Biological Process]---developmental process+++multicellular organismal process+++cellular process+++metabolic process+++regulation of biological process+++response to stimulus+++signaling+++biological regulation				GO:0005576///extracellular region	GO:0005509///calcium ion binding+++GO:0008201///heparin binding	GO:0007275///multicellular organism development+++GO:0030154///cell differentiation+++GO:0030510///regulation of BMP signaling pathway+++GO:0042594///response to starvation
NM_001017953.2	PDGFB	mRNA	[Cellular Component]---GO:0005615///extracellular space+++GO:0009986///cell surface+++GO:0016020///membrane+++[Molecular Function]---GO:0005161///platelet-derived growth factor receptor binding+++GO:0005518///collagen binding+++GO:0008083///growth factor activity+++GO:0016176///superoxide-generating NADPH oxidase activator activity+++GO:0042056///chemoattractant activity+++GO:0042802///identical …	cellular_component+++molecular_function+++biological_process	[Cellular Component]---extracellular region part+++extracellular region+++cell part+++cell+++membrane+++[Molecular Function]---binding+++molecular function regulator+++[Biological Process]---regulation of biological process+++cell proliferation+++positive regulation of biological process+++cellular process+++biological regulation+++immune system process+++locomotion+++response to stimulus+++local…				GO:0005615///extracellular space+++GO:0009986///cell surface+++GO:0016020///membrane	GO:0005161///platelet-derived growth factor receptor binding+++GO:0005518///collagen binding+++GO:0008083///growth factor activity+++GO:0016176///superoxide-generating NADPH oxidase activator activity+++GO:0042056///chemoattractant activity+++GO:0042802///identical protein binding+++GO:0042803///protein homodimerization activity+++GO:0046982///protein heterodimerization activity+++GO:0048407///pl…	GO:0001938///positive regulation of endothelial cell proliferation+++GO:0002548///monocyte chemotaxis+++GO:0006468///protein phosphorylation+++GO:0007165///signal transduction+++GO:0008284///positive regulation of cell proliferation+++GO:0009611///response to wounding+++GO:0010512///negative regulation of phosphatidylinositol biosynthetic process+++GO:0010544///negative regulation of platelet act…	01521///EGFR tyrosine kinase inhibitor resistance+++04010///MAPK signaling pathway+++04014///Ras signaling pathway+++04015///Rap1 signaling pathway+++04072///Phospholipase D signaling pathway+++04151///PI3K-Akt signaling pathway+++04510///Focal adhesion+++04540///Gap junction+++04630///Jak-STAT signaling pathway+++04810///Regulation of actin cytoskeleton+++05167///Kaposi sarcoma-associated herpes…	H00015///Malignant pleural mesothelioma+++H00042///Glioma+++H01574///Familial idiopathic basal ganglia calcification
NM_001024469.3	RPL9	mRNA	[Cellular Component]---GO:0005840///ribosome+++GO:0022625///cytosolic large ribosomal subunit+++[Molecular Function]---GO:0003735///structural constituent of ribosome+++GO:0019843///rRNA binding+++[Biological Process]---GO:0002181///cytoplasmic translation+++GO:0006412///translation	cellular_component+++molecular_function+++biological_process	[Cellular Component]---organelle+++cell part+++protein-containing complex+++cell+++organelle part+++[Molecular Function]---structural molecule activity+++binding+++[Biological Process]---metabolic process+++cellular process				GO:0005840///ribosome+++GO:0022625///cytosolic large ribosomal subunit	GO:0003735///structural constituent of ribosome+++GO:0019843///rRNA binding	GO:0002181///cytoplasmic translation+++GO:0006412///translation	03010///Ribosome
NM_001024484.2	DCTN5	mRNA	[Cellular Component]---GO:0005654///nucleoplasm+++GO:0005813///centrosome+++GO:0031965///nuclear membrane+++[Biological Process]---GO:0003281///ventricular septum development+++GO:0035904///aorta development+++GO:0060976///coronary vasculature development	cellular_component+++biological_process	[Cellular Component]---membrane-enclosed lumen+++organelle+++cell part+++cell+++organelle part+++membrane+++[Biological Process]---developmental process+++multicellular organismal process				GO:0005654///nucleoplasm+++GO:0005813///centrosome+++GO:0031965///nuclear membrane		GO:0003281///ventricular septum development+++GO:0035904///aorta development+++GO:0060976///coronary vasculature development	04962///Vasopressin-regulated water reabsorption
NM_001024487.1	PI16	mRNA	[Cellular Component]---GO:0005576///extracellular region+++GO:0005615///extracellular space+++[Molecular Function]---GO:0030414///peptidase inhibitor activity+++[Biological Process]---GO:0010466///negative regulation of peptidase activity+++GO:0061052///negative regulation of cell growth involved in cardiac muscle cell development	cellular_component+++molecular_function+++biological_process	[Cellular Component]---extracellular region+++extracellular region part+++[Molecular Function]---molecular function regulator+++[Biological Process]---metabolic process+++regulation of biological process+++negative regulation of biological process+++cellular process+++biological regulation+++developmental process+++response to stimulus+++growth+++multicellular organismal process+++cellular compon…				GO:0005576///extracellular region+++GO:0005615///extracellular space	GO:0030414///peptidase inhibitor activity	GO:0010466///negative regulation of peptidase activity+++GO:0061052///negative regulation of cell growth involved in cardiac muscle cell development
NM_001024494.1	NECTIN4	mRNA	[Cellular Component]---GO:0005886///plasma membrane+++GO:0005912///adherens junction+++GO:0016020///membrane+++GO:0016021///integral component of membrane+++GO:0030054///cell junction+++[Molecular Function]---GO:0038023///signaling receptor activity+++GO:0042802///identical protein binding+++GO:0042803///protein homodimerization activity+++GO:0050839///cell adhesion molecule binding+++[Biological…	cellular_component+++molecular_function+++biological_process	[Cellular Component]---membrane+++cell part+++cell+++cell junction+++membrane part+++[Molecular Function]---molecular transducer activity+++binding+++[Biological Process]---biological adhesion+++multi-organism process				GO:0005886///plasma membrane+++GO:0005912///adherens junction+++GO:0016020///membrane+++GO:0016021///integral component of membrane+++GO:0030054///cell junction	GO:0038023///signaling receptor activity+++GO:0042802///identical protein binding+++GO:0042803///protein homodimerization activity+++GO:0050839///cell adhesion molecule binding	GO:0007155///cell adhesion+++GO:0007156///homophilic cell adhesion via plasma membrane adhesion molecules+++GO:0007157///heterophilic cell-cell adhesion via plasma membrane cell adhesion molecules+++GO:0046718///viral entry into host cell	04520///Adherens junction	H00647///Ectodermal dysplasia-syndactyly syndrome
NM_001024495.1	PRMT2	mRNA	[Cellular Component]---GO:0005634///nucleus+++GO:0005654///nucleoplasm+++GO:0005737///cytoplasm+++GO:0005829///cytosol+++[Molecular Function]---GO:0003713///transcription coactivator activity+++GO:0008168///methyltransferase activity+++GO:0016274///protein-arginine N-methyltransferase activity+++GO:0016740///transferase activity+++GO:0030331///estrogen receptor binding+++GO:0033142///progesterone…	cellular_component+++molecular_function+++biological_process	[Cellular Component]---organelle+++cell part+++cell+++membrane-enclosed lumen+++organelle part+++[Molecular Function]---transcription regulator activity+++catalytic activity+++binding+++[Biological Process]---metabolic process+++cellular process+++cellular component organization or biogenesis+++regulation of biological process+++negative regulation of biological process+++biological regulation+++…				GO:0005634///nucleus+++GO:0005654///nucleoplasm+++GO:0005737///cytoplasm+++GO:0005829///cytosol	GO:0003713///transcription coactivator activity+++GO:0008168///methyltransferase activity+++GO:0016274///protein-arginine N-methyltransferase activity+++GO:0016740///transferase activity+++GO:0030331///estrogen receptor binding+++GO:0033142///progesterone receptor binding+++GO:0042054///histone methyltransferase activity+++GO:0042803///protein homodimerization activity+++GO:0042974///retinoic aci…	GO:0006479///protein methylation+++GO:0016571///histone methylation+++GO:0018216///peptidyl-arginine methylation+++GO:0032088///negative regulation of NF-kappaB transcription factor activity+++GO:0032259///methylation+++GO:0035246///peptidyl-arginine N-methylation+++GO:0043065///positive regulation of apoptotic process+++GO:0045892///negative regulation of transcription, DNA-templated+++GO:004589…				R11216///S-adenosyl-L-methionine:[protein]-L-arginine N-methyltransferase S-Adenosyl-L-methionine + Protein-L-arginine <=> S-Adenosyl-L-homocysteine + Protein N(omega)-methyl-L-arginine+++R11217///S-adenosyl-L-methionine:[protein]-N(omega)-methyl-L-arginine N-methyltransferase ([protein]-N(omega),N(omega)-dimethyl-L-arginine-forming) S-Adenosyl-L-methionine + Protein N(omega)-methyl-L-arginine <=…
NM_001024497.3	ANKZF1	mRNA	[Cellular Component]---GO:0005737///cytoplasm+++GO:0036266///Cdc48p-Npl4p-Vms1p AAA ATPase complex+++[Molecular Function]---GO:0003676///nucleic acid binding+++GO:0046872///metal ion binding+++[Biological Process]---GO:0030433///ubiquitin-dependent ERAD pathway+++GO:0070301///cellular response to hydrogen peroxide+++GO:0071630///nuclear protein quality control by the ubiquitin-proteasome system++…	cellular_component+++molecular_function+++biological_process	[Cellular Component]---cell part+++cell+++organelle+++membrane+++membrane part+++protein-containing complex+++organelle part+++[Molecular Function]---binding+++[Biological Process]---metabolic process+++response to stimulus+++cellular process				GO:0005737///cytoplasm+++GO:0036266///Cdc48p-Npl4p-Vms1p AAA ATPase complex	GO:0003676///nucleic acid binding+++GO:0046872///metal ion binding	GO:0030433///ubiquitin-dependent ERAD pathway+++GO:0070301///cellular response to hydrogen peroxide+++GO:0071630///nuclear protein quality control by the ubiquitin-proteasome system+++GO:0072671///mitochondria-associated ubiquitin-dependent protein catabolic process
NM_001024505.3	ELMO1	mRNA	[Cellular Component]---GO:0005737///cytoplasm+++GO:0005886///plasma membrane+++GO:0032045///guanyl-nucleotide exchange factor complex+++[Molecular Function]---GO:0005085///guanyl-nucleotide exchange factor activity+++GO:0017124///SH3 domain binding+++GO:0048365///Rac GTPase binding+++[Biological Process]---GO:0006909///phagocytosis+++GO:0006911///phagocytosis, engulfment+++GO:0007015///actin fila…	cellular_component+++molecular_function+++biological_process	[Cellular Component]---cell part+++cell+++membrane+++protein-containing complex+++[Molecular Function]---binding+++molecular function regulator+++[Biological Process]---localization+++cellular process+++cellular component organization or biogenesis+++locomotion+++regulation of biological process+++response to stimulus+++signaling+++biological regulation				GO:0005737///cytoplasm+++GO:0005886///plasma membrane+++GO:0032045///guanyl-nucleotide exchange factor complex	GO:0005085///guanyl-nucleotide exchange factor activity+++GO:0017124///SH3 domain binding+++GO:0048365///Rac GTPase binding	GO:0006909///phagocytosis+++GO:0006911///phagocytosis, engulfment+++GO:0007015///actin filament organization+++GO:0016477///cell migration+++GO:0016601///Rac protein signal transduction+++GO:0030029///actin filament-based process+++GO:0030036///actin cytoskeleton organization+++GO:0048870///cell motility	04062///Chemokine signaling pathway+++05100///Bacterial invasion of epithelial cells+++05131///Shigellosis
NM_001024507.1	SESN2	mRNA	[Cellular Component]---GO:0005634///nucleus+++GO:0005737///cytoplasm+++GO:0005739///mitochondrion+++GO:0031588///nucleotide-activated protein kinase complex+++GO:0031932///TORC2 complex+++GO:0061700///GATOR2 complex+++GO:1990316///Atg1/ULK1 kinase complex+++[Molecular Function]---GO:0005092///GDP-dissociation inhibitor activity+++GO:0016491///oxidoreductase activity+++GO:0016684///oxidoreductase …	cellular_component+++molecular_function+++biological_process	[Cellular Component]---organelle+++cell part+++cell+++protein-containing complex+++[Molecular Function]---molecular function regulator+++catalytic activity+++antioxidant activity+++binding+++[Biological Process]---metabolic process+++regulation of biological process+++cellular process+++biological regulation+++cellular component organization or biogenesis+++response to stimulus+++positive regulat…				GO:0005634///nucleus+++GO:0005737///cytoplasm+++GO:0005739///mitochondrion+++GO:0031588///nucleotide-activated protein kinase complex+++GO:0031932///TORC2 complex+++GO:0061700///GATOR2 complex+++GO:1990316///Atg1/ULK1 kinase complex	GO:0005092///GDP-dissociation inhibitor activity+++GO:0016491///oxidoreductase activity+++GO:0016684///oxidoreductase activity, acting on peroxide as acceptor+++GO:0032542///sulfiredoxin activity+++GO:0051920///peroxiredoxin activity+++GO:0070728///leucine binding	GO:0001932///regulation of protein phosphorylation+++GO:0006111///regulation of gluconeogenesis+++GO:0006635///fatty acid beta-oxidation+++GO:0007005///mitochondrion organization+++GO:0009749///response to glucose+++GO:0016239///positive regulation of macroautophagy+++GO:0030308///negative regulation of cell growth+++GO:0030330///DNA damage response, signal transduction by p53 class mediator+++GO…	04115///p53 signaling pathway+++04150///mTOR signaling pathway+++04211///Longevity regulating pathway
NM_001024509.3	PSME1	mRNA	[Cellular Component]---GO:0000502///proteasome complex+++GO:0005654///nucleoplasm+++GO:0005737///cytoplasm+++GO:0008537///proteasome activator complex+++[Molecular Function]---GO:0061133///endopeptidase activator activity+++[Biological Process]---GO:0010950///positive regulation of endopeptidase activity+++GO:0019884///antigen processing and presentation of exogenous antigen+++GO:0061136///regula…	cellular_component+++molecular_function+++biological_process	[Cellular Component]---cell part+++protein-containing complex+++cell+++membrane-enclosed lumen+++organelle+++organelle part+++[Molecular Function]---molecular function regulator+++[Biological Process]---metabolic process+++regulation of biological process+++cellular process+++positive regulation of biological process+++biological regulation+++immune system process				GO:0000502///proteasome complex+++GO:0005654///nucleoplasm+++GO:0005737///cytoplasm+++GO:0008537///proteasome activator complex	GO:0061133///endopeptidase activator activity	GO:0010950///positive regulation of endopeptidase activity+++GO:0019884///antigen processing and presentation of exogenous antigen+++GO:0061136///regulation of proteasomal protein catabolic process+++GO:2000045///regulation of G1/S transition of mitotic cell cycle	03050///Proteasome+++04612///Antigen processing and presentation
NM_001024521.1	TRAF7	mRNA	[Cellular Component]---GO:0000151///ubiquitin ligase complex+++GO:0005886///plasma membrane+++GO:0043231///intracellular membrane-bounded organelle+++[Molecular Function]---GO:0004842///ubiquitin-protein transferase activity+++GO:0008270///zinc ion binding+++GO:0046872///metal ion binding+++[Biological Process]---GO:0000185///activation of MAPKKK activity+++GO:0006915///apoptotic process+++GO:001…	cellular_component+++molecular_function+++biological_process	[Cellular Component]---cell part+++protein-containing complex+++cell+++membrane+++organelle+++[Molecular Function]---catalytic activity+++binding+++[Biological Process]---metabolic process+++regulation of biological process+++response to stimulus+++signaling+++positive regulation of biological process+++cellular process+++biological regulation				GO:0000151///ubiquitin ligase complex+++GO:0005886///plasma membrane+++GO:0043231///intracellular membrane-bounded organelle	GO:0004842///ubiquitin-protein transferase activity+++GO:0008270///zinc ion binding+++GO:0046872///metal ion binding	GO:0000185///activation of MAPKKK activity+++GO:0006915///apoptotic process+++GO:0016567///protein ubiquitination+++GO:0043410///positive regulation of MAPK cascade+++GO:0070372///regulation of ERK1 and ERK2 cascade+++GO:2001235///positive regulation of apoptotic signaling pathway		H01556///Meningioma
NM_001024537.2	GMFG	mRNA	[Molecular Function]---GO:0003779///actin binding+++GO:0008083///growth factor activity+++GO:0071933///Arp2/3 complex binding+++[Biological Process]---GO:0007165///signal transduction+++GO:0034316///negative regulation of Arp2/3 complex-mediated actin nucleation+++GO:0071846///actin filament debranching+++GO:2000249///regulation of actin cytoskeleton reorganization	molecular_function+++biological_process	[Molecular Function]---binding+++molecular function regulator+++[Biological Process]---regulation of biological process+++response to stimulus+++signaling+++cellular process+++biological regulation+++negative regulation of biological process+++positive regulation of biological process+++cellular component organization or biogenesis					GO:0003779///actin binding+++GO:0008083///growth factor activity+++GO:0071933///Arp2/3 complex binding	GO:0007165///signal transduction+++GO:0034316///negative regulation of Arp2/3 complex-mediated actin nucleation+++GO:0071846///actin filament debranching+++GO:2000249///regulation of actin cytoskeleton reorganization
NM_001024540.1	RAB13	mRNA	[Cellular Component]---GO:0005768///endosome+++GO:0005794///Golgi apparatus+++GO:0005802///trans-Golgi network+++GO:0005886///plasma membrane+++GO:0005911///cell-cell junction+++GO:0005923///bicellular tight junction+++GO:0008021///synaptic vesicle+++GO:0012505///endomembrane system+++GO:0016020///membrane+++GO:0016328///lateral plasma membrane+++GO:0030027///lamellipodium+++GO:0030054///cell jun…	cellular_component+++molecular_function+++biological_process	[Cellular Component]---organelle+++cell part+++cell+++organelle part+++membrane+++cell junction+++synapse+++synapse part+++membrane part+++[Molecular Function]---binding+++catalytic activity+++[Biological Process]---localization+++cellular process+++regulation of biological process+++response to stimulus+++signaling+++biological regulation+++cellular component organization or biogenesis+++develop…				GO:0005768///endosome+++GO:0005794///Golgi apparatus+++GO:0005802///trans-Golgi network+++GO:0005886///plasma membrane+++GO:0005911///cell-cell junction+++GO:0005923///bicellular tight junction+++GO:0008021///synaptic vesicle+++GO:0012505///endomembrane system+++GO:0016020///membrane+++GO:0016328///lateral plasma membrane+++GO:0030027///lamellipodium+++GO:0030054///cell junction+++GO:0030139///en…	GO:0000166///nucleotide binding+++GO:0003924///GTPase activity+++GO:0005525///GTP binding	GO:0006886///intracellular protein transport+++GO:0006904///vesicle docking involved in exocytosis+++GO:0009306///protein secretion+++GO:0010737///protein kinase A signaling+++GO:0015031///protein transport+++GO:0016197///endosomal transport+++GO:0017157///regulation of exocytosis+++GO:0030866///cortical actin cytoskeleton organization+++GO:0031175///neuron projection development+++GO:0032456///e…	04530///Tight junction
NM_001024549.2	RASSF8	mRNA	[Biological Process]---GO:0007165///signal transduction+++GO:0034334///adherens junction maintenance	biological_process	[Biological Process]---regulation of biological process+++response to stimulus+++signaling+++cellular process+++biological regulation+++cellular component organization or biogenesis						GO:0007165///signal transduction+++GO:0034334///adherens junction maintenance
NM_001024563.1	KCNB2	mRNA	[Cellular Component]---GO:0005886///plasma membrane+++GO:0008076///voltage-gated potassium channel complex+++GO:0016020///membrane+++GO:0016021///integral component of membrane+++GO:0030425///dendrite+++GO:0032809///neuronal cell body membrane+++GO:0042995///cell projection+++GO:0043025///neuronal cell body+++GO:0043204///perikaryon+++[Molecular Function]---GO:0005216///ion channel activity+++GO:…	cellular_component+++molecular_function+++biological_process	[Cellular Component]---membrane+++cell part+++cell+++membrane part+++protein-containing complex+++[Molecular Function]---transporter activity+++binding+++[Biological Process]---localization+++regulation of biological process+++biological regulation+++cellular process+++cellular component organization or biogenesis				GO:0005886///plasma membrane+++GO:0008076///voltage-gated potassium channel complex+++GO:0016020///membrane+++GO:0016021///integral component of membrane+++GO:0030425///dendrite+++GO:0032809///neuronal cell body membrane+++GO:0042995///cell projection+++GO:0043025///neuronal cell body+++GO:0043204///perikaryon	GO:0005216///ion channel activity+++GO:0005244///voltage-gated ion channel activity+++GO:0005249///voltage-gated potassium channel activity+++GO:0005251///delayed rectifier potassium channel activity+++GO:0005267///potassium channel activity+++GO:0046982///protein heterodimerization activity	GO:0006811///ion transport+++GO:0006813///potassium ion transport+++GO:0034765///regulation of ion transmembrane transport+++GO:0051260///protein homooligomerization+++GO:0055085///transmembrane transport+++GO:0071805///potassium ion transmembrane transport+++GO:0072659///protein localization to plasma membrane
NM_001024573.1	PLPP6	mRNA	[Cellular Component]---GO:0016020///membrane+++GO:0016021///integral component of membrane+++[Molecular Function]---GO:0016787///hydrolase activity+++GO:0042577///lipid phosphatase activity+++[Biological Process]---GO:0046839///phospholipid dephosphorylation	cellular_component+++molecular_function+++biological_process	[Cellular Component]---membrane+++membrane part+++[Molecular Function]---catalytic activity+++[Biological Process]---metabolic process+++cellular process				GO:0016020///membrane+++GO:0016021///integral component of membrane	GO:0016787///hydrolase activity+++GO:0042577///lipid phosphatase activity	GO:0046839///phospholipid dephosphorylation
NM_001025207.1	TNFSF8	mRNA	[Cellular Component]---GO:0005886///plasma membrane+++GO:0016020///membrane+++GO:0016021///integral component of membrane+++[Molecular Function]---GO:0004888///transmembrane signaling receptor activity+++GO:0005164///tumor necrosis factor receptor binding+++[Biological Process]---GO:0006955///immune response+++GO:0007165///signal transduction+++GO:0042535///positive regulation of tumor necrosis f…	cellular_component+++molecular_function+++biological_process	[Cellular Component]---membrane+++cell part+++cell+++membrane part+++[Molecular Function]---molecular transducer activity+++binding+++[Biological Process]---immune system process+++response to stimulus+++regulation of biological process+++signaling+++cellular process+++biological regulation+++metabolic process+++positive regulation of biological process+++multicellular organismal process+++develo…				GO:0005886///plasma membrane+++GO:0016020///membrane+++GO:0016021///integral component of membrane	GO:0004888///transmembrane signaling receptor activity+++GO:0005164///tumor necrosis factor receptor binding	GO:0006955///immune response+++GO:0007165///signal transduction+++GO:0042535///positive regulation of tumor necrosis factor biosynthetic process+++GO:0043065///positive regulation of apoptotic process+++GO:0043374///CD8-positive, alpha-beta T cell differentiation+++GO:0045556///positive regulation of TRAIL biosynthetic process+++GO:0045944///positive regulation of transcription by RNA polymerase …	04060///Cytokine-cytokine receptor interaction
NM_001025316.2	RPS28	mRNA	[Cellular Component]---GO:0005737///cytoplasm+++GO:0005783///endoplasmic reticulum+++GO:0005791///rough endoplasmic reticulum+++GO:0005829///cytosol+++GO:0005840///ribosome+++GO:0022627///cytosolic small ribosomal subunit+++GO:0042788///polysomal ribosome+++GO:0098556///cytoplasmic side of rough endoplasmic reticulum membrane+++[Molecular Function]---GO:0003735///structural constituent of ribosom…	cellular_component+++molecular_function+++biological_process	[Cellular Component]---cell part+++cell+++organelle+++protein-containing complex+++organelle part+++membrane+++membrane part+++[Molecular Function]---structural molecule activity+++[Biological Process]---cellular process+++cellular component organization or biogenesis+++metabolic process				GO:0005737///cytoplasm+++GO:0005783///endoplasmic reticulum+++GO:0005791///rough endoplasmic reticulum+++GO:0005829///cytosol+++GO:0005840///ribosome+++GO:0022627///cytosolic small ribosomal subunit+++GO:0042788///polysomal ribosome+++GO:0098556///cytoplasmic side of rough endoplasmic reticulum membrane	GO:0003735///structural constituent of ribosome	GO:0000028///ribosomal small subunit assembly+++GO:0002181///cytoplasmic translation+++GO:0006364///rRNA processing+++GO:0006412///translation+++GO:0030490///maturation of SSU-rRNA+++GO:0042254///ribosome biogenesis+++GO:0042274///ribosomal small subunit biogenesis	03010///Ribosome	H00237///Diamond-Blackfan anemia
NM_001025319.2	CYP51A1	mRNA	[Cellular Component]---GO:0005783///endoplasmic reticulum+++GO:0005789///endoplasmic reticulum membrane+++GO:0005886///plasma membrane+++GO:0016020///membrane+++GO:0016021///integral component of membrane+++GO:0031090///organelle membrane+++GO:0043231///intracellular membrane-bounded organelle+++[Molecular Function]---GO:0004497///monooxygenase activity+++GO:0005506///iron ion binding+++GO:000839…	cellular_component+++molecular_function+++biological_process	[Cellular Component]---organelle+++cell part+++cell+++membrane+++membrane part+++organelle part+++[Molecular Function]---catalytic activity+++binding+++[Biological Process]---metabolic process+++regulation of biological process+++negative regulation of biological process+++biological regulation+++localization+++cellular process+++multicellular organismal process				GO:0005783///endoplasmic reticulum+++GO:0005789///endoplasmic reticulum membrane+++GO:0005886///plasma membrane+++GO:0016020///membrane+++GO:0016021///integral component of membrane+++GO:0031090///organelle membrane+++GO:0043231///intracellular membrane-bounded organelle	GO:0004497///monooxygenase activity+++GO:0005506///iron ion binding+++GO:0008398///sterol 14-demethylase activity+++GO:0016491///oxidoreductase activity+++GO:0016705///oxidoreductase activity, acting on paired donors, with incorporation or reduction of molecular oxygen+++GO:0020037///heme binding+++GO:0046872///metal ion binding	GO:0006629///lipid metabolic process+++GO:0006694///steroid biosynthetic process+++GO:0006695///cholesterol biosynthetic process+++GO:0008202///steroid metabolic process+++GO:0008203///cholesterol metabolic process+++GO:0016125///sterol metabolic process+++GO:0016126///sterol biosynthetic process+++GO:0033488///cholesterol biosynthetic process via 24,25-dihydrolanosterol+++GO:0042177///negative r…	00100///Steroid biosynthesis		M00101///Cholesterol biosynthesis, squalene 2,3-epoxide => cholesterol	R05640///lanosterol,[reduced NADPH---hemoprotein reductase]:oxygen oxidoreductase (14-methyl cleaving) Lanosterol + 3 [Reduced NADPH---hemoprotein reductase] + 3 Oxygen <=> 4,4-Dimethyl-5alpha-cholesta-8,14,24-trien-3beta-ol + Formate + 3 [Oxidized NADPH---hemoprotein reductase] + 4 H2O+++R05731///obtusifoliol,[reduced NADPH---hemoprotein reductase]:oxygen oxidoreductase (14-methyl cleaving) Obtu…
NM_001025320.2	TWF1	mRNA	[Cellular Component]---GO:0005623///cell+++GO:0005737///cytoplasm+++GO:0005856///cytoskeleton+++GO:0005884///actin filament+++GO:0005911///cell-cell junction+++GO:0015629///actin cytoskeleton+++GO:0030016///myofibril+++GO:0030175///filopodium+++GO:0032587///ruffle membrane+++GO:0048471///perinuclear region of cytoplasm+++[Molecular Function]---GO:0003779///actin binding+++GO:0003785///actin monom…	cellular_component+++molecular_function+++biological_process	[Cellular Component]---cell+++cell part+++organelle+++supramolecular complex+++organelle part+++cell junction+++membrane+++membrane part+++[Molecular Function]---binding+++catalytic activity+++[Biological Process]---regulation of biological process+++cellular process+++cellular component organization or biogenesis+++biological regulation+++response to stimulus+++positive regulation of biological …				GO:0005623///cell+++GO:0005737///cytoplasm+++GO:0005856///cytoskeleton+++GO:0005884///actin filament+++GO:0005911///cell-cell junction+++GO:0015629///actin cytoskeleton+++GO:0030016///myofibril+++GO:0030175///filopodium+++GO:0032587///ruffle membrane+++GO:0048471///perinuclear region of cytoplasm	GO:0003779///actin binding+++GO:0003785///actin monomer binding+++GO:0004713///protein tyrosine kinase activity+++GO:0005546///phosphatidylinositol-4,5-bisphosphate binding+++GO:0044877///protein-containing complex binding+++GO:0051015///actin filament binding	GO:0010591///regulation of lamellipodium assembly+++GO:0010613///positive regulation of cardiac muscle hypertrophy+++GO:0010976///positive regulation of neuron projection development+++GO:0018108///peptidyl-tyrosine phosphorylation+++GO:0030042///actin filament depolymerization+++GO:0030837///negative regulation of actin filament polymerization+++GO:0042989///sequestering of actin monomers+++GO:0…
NM_001025328.2	HPCA	mRNA	[Cellular Component]---GO:0005737///cytoplasm+++GO:0005829///cytosol+++GO:0016020///membrane+++GO:0019898///extrinsic component of membrane+++[Molecular Function]---GO:0003779///actin binding+++GO:0005509///calcium ion binding+++GO:0042802///identical protein binding+++GO:0046872///metal ion binding+++[Biological Process]---GO:0048839///inner ear development+++GO:0071277///cellular response to ca…	cellular_component+++molecular_function+++biological_process	[Cellular Component]---cell part+++cell+++membrane+++membrane part+++[Molecular Function]---binding+++[Biological Process]---developmental process+++multicellular organismal process+++response to stimulus+++cellular process+++regulation of biological process+++localization+++biological regulation				GO:0005737///cytoplasm+++GO:0005829///cytosol+++GO:0016020///membrane+++GO:0019898///extrinsic component of membrane	GO:0003779///actin binding+++GO:0005509///calcium ion binding+++GO:0042802///identical protein binding+++GO:0046872///metal ion binding	GO:0048839///inner ear development+++GO:0071277///cellular response to calcium ion+++GO:1901385///regulation of voltage-gated calcium channel activity		H00831///Primary dystonia
NM_001025335.2	GPX5	mRNA	[Molecular Function]---GO:0004601///peroxidase activity+++GO:0004602///glutathione peroxidase activity+++GO:0016491///oxidoreductase activity+++[Biological Process]---GO:0006979///response to oxidative stress+++GO:0055114///oxidation-reduction process+++GO:0098869///cellular oxidant detoxification	molecular_function+++biological_process	[Molecular Function]---catalytic activity+++antioxidant activity+++[Biological Process]---response to stimulus+++metabolic process+++detoxification+++cellular process					GO:0004601///peroxidase activity+++GO:0004602///glutathione peroxidase activity+++GO:0016491///oxidoreductase activity	GO:0006979///response to oxidative stress+++GO:0055114///oxidation-reduction process+++GO:0098869///cellular oxidant detoxification	00480///Glutathione metabolism+++00590///Arachidonic acid metabolism+++04918///Thyroid hormone synthesis	H00668///Anemia due to disorders of glutathione metabolism		R00274///glutathione:hydrogen-peroxide oxidoreductase Hydrogen peroxide + 2 Glutathione <=> Glutathione disulfide + 2 H2O+++R07034///Glutathione: 5-HPETE oxidoreductase 2 Glutathione + 5(S)-HPETE <=> Glutathione disulfide + 5(S)-HETE + H2O+++R07035///Glutathione: 15-HPETE oxidoreductase 2 Glutathione + 15(S)-HPETE <=> Glutathione disulfide + (15S)-15-Hydroxy-5,8,11-cis-13-trans-eicosatetraenoate …
NM_001025336.2	KCNAB1	mRNA	[Cellular Component]---GO:0005737///cytoplasm+++GO:0005829///cytosol+++GO:0005886///plasma membrane+++GO:0008076///voltage-gated potassium channel complex+++GO:0016020///membrane+++GO:0016021///integral component of membrane+++GO:0031234///extrinsic component of cytoplasmic side of plasma membrane+++GO:0034705///potassium channel complex+++GO:0044224///juxtaparanode region of axon+++[Molecular Fu…	cellular_component+++molecular_function+++biological_process	[Cellular Component]---cell part+++cell+++membrane+++membrane part+++protein-containing complex+++[Molecular Function]---catalytic activity+++transporter activity+++molecular function regulator+++binding+++[Biological Process]---localization+++behavior+++multicellular organismal process+++regulation of biological process+++biological regulation+++metabolic process+++cellular process+++negative re…				GO:0005737///cytoplasm+++GO:0005829///cytosol+++GO:0005886///plasma membrane+++GO:0008076///voltage-gated potassium channel complex+++GO:0016020///membrane+++GO:0016021///integral component of membrane+++GO:0031234///extrinsic component of cytoplasmic side of plasma membrane+++GO:0034705///potassium channel complex+++GO:0044224///juxtaparanode region of axon	GO:0004033///aldo-keto reductase (NADP) activity+++GO:0005244///voltage-gated ion channel activity+++GO:0005249///voltage-gated potassium channel activity+++GO:0015459///potassium channel regulator activity+++GO:0016491///oxidoreductase activity+++GO:0019904///protein domain specific binding+++GO:0044325///ion channel binding+++GO:0070402///NADPH binding	GO:0006811///ion transport+++GO:0006813///potassium ion transport+++GO:0007611///learning or memory+++GO:0034220///ion transmembrane transport+++GO:0034765///regulation of ion transmembrane transport+++GO:0055085///transmembrane transport+++GO:0055114///oxidation-reduction process+++GO:0071805///potassium ion transmembrane transport+++GO:1901016///regulation of potassium ion transmembrane transpo…
NM_001025343.1	RBP1	mRNA	[Cellular Component]---GO:0005737///cytoplasm+++GO:0005811///lipid droplet+++GO:0005829///cytosol+++[Molecular Function]---GO:0008289///lipid binding+++GO:0016918///retinal binding+++GO:0019841///retinol binding+++GO:1904768///all-trans-retinol binding+++[Biological Process]---GO:0002138///retinoic acid biosynthetic process+++GO:0006776///vitamin A metabolic process+++GO:0042572///retinol metabol…	cellular_component+++molecular_function+++biological_process	[Cellular Component]---cell part+++cell+++organelle+++[Molecular Function]---binding+++[Biological Process]---metabolic process+++cellular process+++biological regulation				GO:0005737///cytoplasm+++GO:0005811///lipid droplet+++GO:0005829///cytosol	GO:0008289///lipid binding+++GO:0016918///retinal binding+++GO:0019841///retinol binding+++GO:1904768///all-trans-retinol binding	GO:0002138///retinoic acid biosynthetic process+++GO:0006776///vitamin A metabolic process+++GO:0042572///retinol metabolic process+++GO:0055088///lipid homeostasis
NM_001025347.1	LOC574091	mRNA	[Molecular Function]---GO:0016301///kinase activity+++[Biological Process]---GO:0016310///phosphorylation	molecular_function+++biological_process	[Molecular Function]---catalytic activity+++[Biological Process]---metabolic process+++cellular process					GO:0016301///kinase activity	GO:0016310///phosphorylation
NM_001025350.3	SF3B5	mRNA	[Cellular Component]---GO:0005634///nucleus+++GO:0005654///nucleoplasm+++GO:0005681///spliceosomal complex+++GO:0005686///U2 snRNP+++GO:0005689///U12-type spliceosomal complex+++GO:0071005///U2-type precatalytic spliceosome+++GO:0071011///precatalytic spliceosome+++[Molecular Function]---GO:0003723///RNA binding+++GO:1990935///splicing factor binding+++[Biological Process]---GO:0000398///mRNA spl…	cellular_component+++molecular_function+++biological_process	[Cellular Component]---organelle+++cell part+++cell+++membrane-enclosed lumen+++organelle part+++protein-containing complex+++[Molecular Function]---binding+++[Biological Process]---metabolic process+++cellular process				GO:0005634///nucleus+++GO:0005654///nucleoplasm+++GO:0005681///spliceosomal complex+++GO:0005686///U2 snRNP+++GO:0005689///U12-type spliceosomal complex+++GO:0071005///U2-type precatalytic spliceosome+++GO:0071011///precatalytic spliceosome	GO:0003723///RNA binding+++GO:1990935///splicing factor binding	GO:0000398///mRNA splicing, via spliceosome+++GO:0006397///mRNA processing+++GO:0008380///RNA splicing	03040///Spliceosome
NM_001030302.2	PRKAG3	mRNA	[Cellular Component]---GO:0005634///nucleus+++GO:0005737///cytoplasm+++GO:0031588///nucleotide-activated protein kinase complex+++[Molecular Function]---GO:0000166///nucleotide binding+++GO:0004679///AMP-activated protein kinase activity+++GO:0005524///ATP binding+++GO:0016208///AMP binding+++GO:0016301///kinase activity+++GO:0019887///protein kinase regulator activity+++GO:0019901///protein kina…	cellular_component+++molecular_function+++biological_process	[Cellular Component]---organelle+++cell part+++cell+++protein-containing complex+++[Molecular Function]---binding+++molecular transducer activity+++catalytic activity+++molecular function regulator+++[Biological Process]---metabolic process+++cellular process+++regulation of biological process+++response to stimulus+++multicellular organismal process+++biological regulation				GO:0005634///nucleus+++GO:0005737///cytoplasm+++GO:0031588///nucleotide-activated protein kinase complex	GO:0000166///nucleotide binding+++GO:0004679///AMP-activated protein kinase activity+++GO:0005524///ATP binding+++GO:0016208///AMP binding+++GO:0016301///kinase activity+++GO:0019887///protein kinase regulator activity+++GO:0019901///protein kinase binding+++GO:0032559///adenyl ribonucleotide binding	GO:0005978///glycogen biosynthetic process+++GO:0006096///glycolytic process+++GO:0006468///protein phosphorylation+++GO:0006629///lipid metabolic process+++GO:0006631///fatty acid metabolic process+++GO:0006633///fatty acid biosynthetic process+++GO:0014873///response to muscle activity involved in regulation of muscle adaptation+++GO:0016310///phosphorylation+++GO:0042149///cellular response to…	04068///FoxO signaling pathway+++04152///AMPK signaling pathway+++04211///Longevity regulating pathway+++04213///Longevity regulating pathway - multiple species+++04371///Apelin signaling pathway+++04530///Tight junction+++04710///Circadian rhythm+++04714///Thermogenesis+++04910///Insulin signaling pathway+++04920///Adipocytokine signaling pathway+++04921///Oxytocin signaling pathway+++04922///Gl…	H00069///Glycogen storage disease+++H00292///Hypertrophic cardiomyopathy+++H01154///Wolff-Parkinson-White (WPW) syndrome+++H01956///Glycogen storage disease of heart
NM_001030320.3	CAST	mRNA	[Cellular Component]---GO:0005737///cytoplasm+++GO:0005783///endoplasmic reticulum+++GO:0005829///cytosol+++GO:0016020///membrane+++[Molecular Function]---GO:0004869///cysteine-type endopeptidase inhibitor activity+++GO:0010859///calcium-dependent cysteine-type endopeptidase inhibitor activity+++GO:0030414///peptidase inhibitor activity+++[Biological Process]---GO:0010466///negative regulation of…	cellular_component+++molecular_function+++biological_process	[Cellular Component]---cell part+++cell+++organelle+++membrane+++[Molecular Function]---molecular function regulator+++[Biological Process]---metabolic process+++regulation of biological process+++negative regulation of biological process+++cellular process+++biological regulation				GO:0005737///cytoplasm+++GO:0005783///endoplasmic reticulum+++GO:0005829///cytosol+++GO:0016020///membrane	GO:0004869///cysteine-type endopeptidase inhibitor activity+++GO:0010859///calcium-dependent cysteine-type endopeptidase inhibitor activity+++GO:0030414///peptidase inhibitor activity	GO:0010466///negative regulation of peptidase activity+++GO:0097340///inhibition of cysteine-type endopeptidase activity+++GO:2000675///negative regulation of type B pancreatic cell apoptotic process	05131///Shigellosis
NM_001031750.1	FOXL2	mRNA	[Cellular Component]---GO:0005634///nucleus+++GO:0005654///nucleoplasm+++GO:0045171///intercellular bridge+++[Molecular Function]---GO:0000978///RNA polymerase II proximal promoter sequence-specific DNA binding+++GO:0000981///DNA-binding transcription factor activity, RNA polymerase II-specific+++GO:0001228///DNA-binding transcription activator activity, RNA polymerase II-specific+++GO:0003677///…	cellular_component+++molecular_function+++biological_process	[Cellular Component]---organelle+++cell part+++cell+++membrane-enclosed lumen+++organelle part+++extracellular region part+++extracellular region+++[Molecular Function]---binding+++transcription regulator activity+++molecular function regulator+++[Biological Process]---metabolic process+++regulation of biological process+++negative regulation of biological process+++cellular process+++biological …				GO:0005634///nucleus+++GO:0005654///nucleoplasm+++GO:0045171///intercellular bridge	GO:0000978///RNA polymerase II proximal promoter sequence-specific DNA binding+++GO:0000981///DNA-binding transcription factor activity, RNA polymerase II-specific+++GO:0001228///DNA-binding transcription activator activity, RNA polymerase II-specific+++GO:0003677///DNA binding+++GO:0003700///DNA-binding transcription factor activity+++GO:0030331///estrogen receptor binding+++GO:0031624///ubiquit…	GO:0000122///negative regulation of transcription by RNA polymerase II+++GO:0001541///ovarian follicle development+++GO:0001555///oocyte growth+++GO:0002074///extraocular skeletal muscle development+++GO:0006309///apoptotic DNA fragmentation+++GO:0006355///regulation of transcription, DNA-templated+++GO:0006357///regulation of transcription by RNA polymerase II+++GO:0007338///single fertilization…		H00627///Premature ovarian failure+++H00826///Blepharophimosis-ptosis-epicanthus inversus syndrome
NM_001031763.1	SLC25A35	mRNA	[Cellular Component]---GO:0005739///mitochondrion+++GO:0005743///mitochondrial inner membrane+++GO:0016020///membrane+++GO:0016021///integral component of membrane	cellular_component	[Cellular Component]---organelle+++cell part+++cell+++membrane+++organelle part+++membrane part				GO:0005739///mitochondrion+++GO:0005743///mitochondrial inner membrane+++GO:0016020///membrane+++GO:0016021///integral component of membrane
NM_001031768.2	TMEM229B	mRNA	[Cellular Component]---GO:0016020///membrane+++GO:0016021///integral component of membrane+++[Biological Process]---GO:0009617///response to bacterium	cellular_component+++biological_process	[Cellular Component]---membrane+++membrane part+++[Biological Process]---response to stimulus+++multi-organism process				GO:0016020///membrane+++GO:0016021///integral component of membrane		GO:0009617///response to bacterium
NM_001033119.2	FOXA3	mRNA	[Cellular Component]---GO:0005623///cell+++GO:0005634///nucleus+++GO:0005654///nucleoplasm+++GO:0015629///actin cytoskeleton+++[Molecular Function]---GO:0000976///transcription regulatory region sequence-specific DNA binding+++GO:0000981///DNA-binding transcription factor activity, RNA polymerase II-specific+++GO:0003677///DNA binding+++GO:0003700///DNA-binding transcription factor activity+++GO:…	cellular_component+++molecular_function+++biological_process	[Cellular Component]---cell+++organelle+++cell part+++membrane-enclosed lumen+++organelle part+++[Molecular Function]---binding+++transcription regulator activity+++[Biological Process]---cellular process+++biological regulation+++metabolic process+++regulation of biological process+++reproduction+++reproductive process+++multicellular organismal process+++multi-organism process+++response to sti…				GO:0005623///cell+++GO:0005634///nucleus+++GO:0005654///nucleoplasm+++GO:0015629///actin cytoskeleton	GO:0000976///transcription regulatory region sequence-specific DNA binding+++GO:0000981///DNA-binding transcription factor activity, RNA polymerase II-specific+++GO:0003677///DNA binding+++GO:0003700///DNA-binding transcription factor activity+++GO:0008134///transcription factor binding+++GO:0019904///protein domain specific binding+++GO:0043565///sequence-specific DNA binding+++GO:0044212///tran…	GO:0001678///cellular glucose homeostasis+++GO:0006355///regulation of transcription, DNA-templated+++GO:0006357///regulation of transcription by RNA polymerase II+++GO:0007283///spermatogenesis+++GO:0009267///cellular response to starvation+++GO:0009653///anatomical structure morphogenesis+++GO:0030154///cell differentiation+++GO:0045944///positive regulation of transcription by RNA polymerase II	04950///Maturity onset diabetes of the young
NM_001033121.1	ZNF148	mRNA	[Cellular Component]---GO:0005634///nucleus+++GO:0005654///nucleoplasm+++GO:0005794///Golgi apparatus+++[Molecular Function]---GO:0000978///RNA polymerase II proximal promoter sequence-specific DNA binding+++GO:0001227///DNA-binding transcription repressor activity, RNA polymerase II-specific+++GO:0003676///nucleic acid binding+++GO:0003677///DNA binding+++GO:0003700///DNA-binding transcription f…	cellular_component+++molecular_function+++biological_process	[Cellular Component]---organelle+++cell part+++cell+++membrane-enclosed lumen+++organelle part+++[Molecular Function]---binding+++transcription regulator activity+++[Biological Process]---metabolic process+++regulation of biological process+++negative regulation of biological process+++cellular process+++biological regulation+++reproduction+++reproductive process+++multicellular organismal proces…				GO:0005634///nucleus+++GO:0005654///nucleoplasm+++GO:0005794///Golgi apparatus	GO:0000978///RNA polymerase II proximal promoter sequence-specific DNA binding+++GO:0001227///DNA-binding transcription repressor activity, RNA polymerase II-specific+++GO:0003676///nucleic acid binding+++GO:0003677///DNA binding+++GO:0003700///DNA-binding transcription factor activity+++GO:0043565///sequence-specific DNA binding+++GO:0044212///transcription regulatory region DNA binding+++GO:004…	GO:0000122///negative regulation of transcription by RNA polymerase II+++GO:0007276///gamete generation+++GO:0010629///negative regulation of gene expression+++GO:0045892///negative regulation of transcription, DNA-templated+++GO:0045944///positive regulation of transcription by RNA polymerase II
NM_001033616.1	GABARAPL1	mRNA	[Cellular Component]---GO:0000421///autophagosome membrane+++GO:0005737///cytoplasm+++GO:0005739///mitochondrion+++GO:0005776///autophagosome+++GO:0005783///endoplasmic reticulum+++GO:0005794///Golgi apparatus+++GO:0005829///cytosol+++GO:0005856///cytoskeleton+++GO:0005874///microtubule+++GO:0016020///membrane+++GO:0030659///cytoplasmic vesicle membrane+++GO:0031410///cytoplasmic vesicle+++[Molec…	cellular_component+++molecular_function+++biological_process	[Cellular Component]---membrane+++organelle+++cell part+++cell+++organelle part+++supramolecular complex+++[Molecular Function]---binding+++[Biological Process]---metabolic process+++cellular process+++cellular component organization or biogenesis+++response to stimulus				GO:0000421///autophagosome membrane+++GO:0005737///cytoplasm+++GO:0005739///mitochondrion+++GO:0005776///autophagosome+++GO:0005783///endoplasmic reticulum+++GO:0005794///Golgi apparatus+++GO:0005829///cytosol+++GO:0005856///cytoskeleton+++GO:0005874///microtubule+++GO:0016020///membrane+++GO:0030659///cytoplasmic vesicle membrane+++GO:0031410///cytoplasmic vesicle	GO:0008017///microtubule binding+++GO:0030957///Tat protein binding+++GO:0031625///ubiquitin protein ligase binding+++GO:0050811///GABA receptor binding	GO:0000045///autophagosome assembly+++GO:0000422///autophagy of mitochondrion+++GO:0006914///autophagy+++GO:0006995///cellular response to nitrogen starvation+++GO:0016236///macroautophagy+++GO:0097352///autophagosome maturation	04068///FoxO signaling pathway+++04136///Autophagy - other+++04137///Mitophagy - animal+++04140///Autophagy - animal+++04212///Longevity regulating pathway - worm+++04371///Apelin signaling pathway+++04621///NOD-like receptor signaling pathway+++04727///GABAergic synapse+++05131///Shigellosis+++05167///Kaposi sarcoma-associated herpesvirus infection
NM_001033623.2	PEBP1	mRNA	[Cellular Component]---GO:0005737///cytoplasm+++[Molecular Function]---GO:0000166///nucleotide binding+++GO:0004867///serine-type endopeptidase inhibitor activity+++GO:0005524///ATP binding+++GO:0008289///lipid binding+++GO:0030414///peptidase inhibitor activity+++[Biological Process]---GO:0010466///negative regulation of peptidase activity+++GO:0010951///negative regulation of endopeptidase acti…	cellular_component+++molecular_function+++biological_process	[Cellular Component]---cell part+++cell+++[Molecular Function]---binding+++molecular function regulator+++[Biological Process]---metabolic process+++regulation of biological process+++negative regulation of biological process+++cellular process+++biological regulation+++response to stimulus+++signaling				GO:0005737///cytoplasm	GO:0000166///nucleotide binding+++GO:0004867///serine-type endopeptidase inhibitor activity+++GO:0005524///ATP binding+++GO:0008289///lipid binding+++GO:0030414///peptidase inhibitor activity	GO:0010466///negative regulation of peptidase activity+++GO:0010951///negative regulation of endopeptidase activity+++GO:0043409///negative regulation of MAPK cascade
NM_001033625.2	SLC27A1	mRNA	[Cellular Component]---GO:0005737///cytoplasm+++GO:0005739///mitochondrion+++GO:0005743///mitochondrial inner membrane+++GO:0005783///endoplasmic reticulum+++GO:0005886///plasma membrane+++GO:0005887///integral component of plasma membrane+++GO:0012505///endomembrane system+++GO:0016020///membrane+++GO:0016021///integral component of membrane+++[Molecular Function]---GO:0000166///nucleotide bindi…	cellular_component+++molecular_function+++biological_process	[Cellular Component]---cell part+++cell+++organelle+++membrane+++organelle part+++membrane part+++[Molecular Function]---binding+++catalytic activity+++transporter activity+++[Biological Process]---localization+++metabolic process+++cellular process+++response to stimulus+++regulation of biological process+++positive regulation of biological process+++biological regulation+++multicellular organis…				GO:0005737///cytoplasm+++GO:0005739///mitochondrion+++GO:0005743///mitochondrial inner membrane+++GO:0005783///endoplasmic reticulum+++GO:0005886///plasma membrane+++GO:0005887///integral component of plasma membrane+++GO:0012505///endomembrane system+++GO:0016020///membrane+++GO:0016021///integral component of membrane	GO:0000166///nucleotide binding+++GO:0003824///catalytic activity+++GO:0004467///long-chain fatty acid-CoA ligase activity+++GO:0005324///long-chain fatty acid transporter activity+++GO:0015245///fatty acid transmembrane transporter activity+++GO:0016874///ligase activity+++GO:0031957///very long-chain fatty acid-CoA ligase activity+++GO:0047676///arachidonate-CoA ligase activity	GO:0001579///medium-chain fatty acid transport+++GO:0001676///long-chain fatty acid metabolic process+++GO:0006629///lipid metabolic process+++GO:0006631///fatty acid metabolic process+++GO:0006646///phosphatidylethanolamine biosynthetic process+++GO:0006654///phosphatidic acid biosynthetic process+++GO:0006655///phosphatidylglycerol biosynthetic process+++GO:0006656///phosphatidylcholine biosynt…	03320///PPAR signaling pathway+++04931///Insulin resistance	H00741///Ichthyosis prematurity syndrome
NM_001033762.2	GDI2	mRNA	[Cellular Component]---GO:0005737///cytoplasm+++GO:0005794///Golgi apparatus+++GO:0016020///membrane+++[Molecular Function]---GO:0005092///GDP-dissociation inhibitor activity+++GO:0005093///Rab GDP-dissociation inhibitor activity+++GO:0005096///GTPase activator activity+++GO:0017137///Rab GTPase binding+++[Biological Process]---GO:0007264///small GTPase mediated signal transduction+++GO:0015031//…	cellular_component+++molecular_function+++biological_process	[Cellular Component]---cell part+++cell+++organelle+++membrane+++[Molecular Function]---molecular function regulator+++binding+++[Biological Process]---regulation of biological process+++response to stimulus+++signaling+++cellular process+++biological regulation+++localization				GO:0005737///cytoplasm+++GO:0005794///Golgi apparatus+++GO:0016020///membrane	GO:0005092///GDP-dissociation inhibitor activity+++GO:0005093///Rab GDP-dissociation inhibitor activity+++GO:0005096///GTPase activator activity+++GO:0017137///Rab GTPase binding	GO:0007264///small GTPase mediated signal transduction+++GO:0015031///protein transport+++GO:0016192///vesicle-mediated transport+++GO:0043547///positive regulation of GTPase activity+++GO:0050790///regulation of catalytic activity		H00480///X-linked mental retardation
NM_001033990.3	SCP2	mRNA	[Cellular Component]---GO:0005654///nucleoplasm+++GO:0005737///cytoplasm+++GO:0005739///mitochondrion+++GO:0005777///peroxisome+++GO:0005782///peroxisomal matrix+++GO:0032991///protein-containing complex+++GO:0043231///intracellular membrane-bounded organelle+++[Molecular Function]---GO:0000062///fatty-acyl-CoA binding+++GO:0003824///catalytic activity+++GO:0003988///acetyl-CoA C-acyltransferase …	cellular_component+++molecular_function+++biological_process	[Cellular Component]---membrane-enclosed lumen+++organelle+++cell part+++cell+++organelle part+++protein-containing complex+++[Molecular Function]---binding+++catalytic activity+++transporter activity+++[Biological Process]---metabolic process+++cellular process+++localization+++cellular component organization or biogenesis+++regulation of biological process+++positive regulation of biological pr…				GO:0005654///nucleoplasm+++GO:0005737///cytoplasm+++GO:0005739///mitochondrion+++GO:0005777///peroxisome+++GO:0005782///peroxisomal matrix+++GO:0032991///protein-containing complex+++GO:0043231///intracellular membrane-bounded organelle	GO:0000062///fatty-acyl-CoA binding+++GO:0003824///catalytic activity+++GO:0003988///acetyl-CoA C-acyltransferase activity+++GO:0005102///signaling receptor binding+++GO:0008289///lipid binding+++GO:0015485///cholesterol binding+++GO:0016740///transferase activity+++GO:0016746///transferase activity, transferring acyl groups+++GO:0016747///transferase activity, transferring acyl groups other than…	GO:0006635///fatty acid beta-oxidation+++GO:0006694///steroid biosynthetic process+++GO:0006869///lipid transport+++GO:0007031///peroxisome organization+++GO:0008206///bile acid metabolic process+++GO:0015914///phospholipid transport+++GO:0015918///sterol transport+++GO:0032385///positive regulation of intracellular cholesterol transport+++GO:0120009///intermembrane lipid transfer+++GO:1901373///…	00120///Primary bile acid biosynthesis+++01040///Biosynthesis of unsaturated fatty acids+++01212///Fatty acid metabolism+++03320///PPAR signaling pathway+++04146///Peroxisome	H00407///Peroxisomal beta-oxidation enzyme deficiency+++H00874///Leukoencephalopathy with dystonia and motor neuropathy	M00104///Bile acid biosynthesis, cholesterol => cholate/chenodeoxycholate+++M00861///beta-Oxidation, peroxisome, VLCFA+++M00862///beta-Oxidation, peroxisome, tri/dihydroxycholestanoyl-CoA => choloyl/chenodeoxycholoyl-CoA	R03719///3alpha,7alpha,12alpha-trihydroxy-5beta-cholanoyl-CoA:propanoyl-CoA C-acyltransferase; choloyl-CoA:propanoyl-CoA Propanoyl-CoA + Choloyl-CoA <=> CoA + 3alpha,7alpha,12alpha-Trihydroxy-5beta-24-oxocholestanoyl-CoA+++R04811///Propanoyl-CoA:acetyl-CoA C-acyltransferase; 3alpha,7alpha-dihydroxy-5beta-cholanoyl-CoA:propanoyl-CoA; C-acyltransferase Propanoyl-CoA + Chenodeoxycholoyl-CoA <=> CoA …
NM_001034033.2	CD3D	mRNA	[Cellular Component]---GO:0005886///plasma membrane+++GO:0009897///external side of plasma membrane+++GO:0016020///membrane+++GO:0016021///integral component of membrane+++GO:0042101///T cell receptor complex+++GO:0042105///alpha-beta T cell receptor complex+++[Molecular Function]---GO:0003713///transcription coactivator activity+++GO:0004888///transmembrane signaling receptor activity+++GO:00428…	cellular_component+++molecular_function+++biological_process	[Cellular Component]---membrane+++cell part+++cell+++membrane part+++protein-containing complex+++[Molecular Function]---transcription regulator activity+++molecular transducer activity+++binding+++[Biological Process]---immune system process+++response to stimulus+++regulation of biological process+++signaling+++cellular process+++biological regulation+++developmental process+++multicellular org…				GO:0005886///plasma membrane+++GO:0009897///external side of plasma membrane+++GO:0016020///membrane+++GO:0016021///integral component of membrane+++GO:0042101///T cell receptor complex+++GO:0042105///alpha-beta T cell receptor complex	GO:0003713///transcription coactivator activity+++GO:0004888///transmembrane signaling receptor activity+++GO:0042802///identical protein binding+++GO:0046982///protein heterodimerization activity	GO:0002250///adaptive immune response+++GO:0002376///immune system process+++GO:0007166///cell surface receptor signaling pathway+++GO:0030217///T cell differentiation+++GO:0045059///positive thymic T cell selection+++GO:0045944///positive regulation of transcription by RNA polymerase II	04640///Hematopoietic cell lineage+++04658///Th1 and Th2 cell differentiation+++04659///Th17 cell differentiation+++04660///T cell receptor signaling pathway+++05142///Chagas disease (American trypanosomiasis)+++05162///Measles+++05166///Human T-cell leukemia virus 1 infection+++05169///Epstein-Barr virus infection+++05170///Human immunodeficiency virus 1 infection+++05235///PD-L1 expression and …	H00091///T-B+Severe combined immunodeficiency
NM_001034036.1	PPARA	mRNA	[Cellular Component]---GO:0005634///nucleus+++GO:0005654///nucleoplasm+++GO:0042025///host cell nucleus+++GO:0090575///RNA polymerase II transcription factor complex+++[Molecular Function]---GO:0000976///transcription regulatory region sequence-specific DNA binding+++GO:0000977///RNA polymerase II regulatory region sequence-specific DNA binding+++GO:0000978///RNA polymerase II proximal promoter s…	cellular_component+++molecular_function+++biological_process	[Cellular Component]---organelle+++cell part+++cell+++membrane-enclosed lumen+++organelle part+++other organism part+++other organism+++protein-containing complex+++[Molecular Function]---binding+++transcription regulator activity+++molecular transducer activity+++[Biological Process]---metabolic process+++regulation of biological process+++negative regulation of biological process+++cellular pro…				GO:0005634///nucleus+++GO:0005654///nucleoplasm+++GO:0042025///host cell nucleus+++GO:0090575///RNA polymerase II transcription factor complex	GO:0000976///transcription regulatory region sequence-specific DNA binding+++GO:0000977///RNA polymerase II regulatory region sequence-specific DNA binding+++GO:0000978///RNA polymerase II proximal promoter sequence-specific DNA binding+++GO:0000981///DNA-binding transcription factor activity, RNA polymerase II-specific+++GO:0001103///RNA polymerase II repressing transcription factor binding+++GO…	GO:0000122///negative regulation of transcription by RNA polymerase II+++GO:0006355///regulation of transcription, DNA-templated+++GO:0006631///fatty acid metabolic process+++GO:0007275///multicellular organism development+++GO:0008544///epidermis development+++GO:0009267///cellular response to starvation+++GO:0009755///hormone-mediated signaling pathway+++GO:0010468///regulation of gene expressi…	03320///PPAR signaling pathway+++04024///cAMP signaling pathway+++04920///Adipocytokine signaling pathway+++04922///Glucagon signaling pathway+++04931///Insulin resistance+++04932///Non-alcoholic fatty liver disease (NAFLD)+++05160///Hepatitis C
NM_001034049.1	P2RX4	mRNA	[Cellular Component]---GO:0005623///cell+++GO:0005639///integral component of nuclear inner membrane+++GO:0005886///plasma membrane+++GO:0005887///integral component of plasma membrane+++GO:0016020///membrane+++GO:0016021///integral component of membrane+++GO:0030054///cell junction+++GO:0048471///perinuclear region of cytoplasm+++GO:0098794///postsynapse+++[Molecular Function]---GO:0001614///pur…	cellular_component+++molecular_function+++biological_process	[Cellular Component]---cell+++organelle+++membrane+++cell part+++membrane part+++organelle part+++cell junction+++synapse+++synapse part+++[Molecular Function]---molecular transducer activity+++transporter activity+++binding+++[Biological Process]---localization+++regulation of biological process+++response to stimulus+++signaling+++cellular process+++biological regulation+++multicellular organis…				GO:0005623///cell+++GO:0005639///integral component of nuclear inner membrane+++GO:0005886///plasma membrane+++GO:0005887///integral component of plasma membrane+++GO:0016020///membrane+++GO:0016021///integral component of membrane+++GO:0030054///cell junction+++GO:0048471///perinuclear region of cytoplasm+++GO:0098794///postsynapse	GO:0001614///purinergic nucleotide receptor activity+++GO:0004931///extracellularly ATP-gated cation channel activity+++GO:0005216///ion channel activity+++GO:0005524///ATP binding+++GO:0042802///identical protein binding+++GO:0045296///cadherin binding+++GO:0099604///ligand-gated calcium channel activity	GO:0006811///ion transport+++GO:0007165///signal transduction+++GO:0008217///regulation of blood pressure+++GO:0010524///positive regulation of calcium ion transport into cytosol+++GO:0010614///negative regulation of cardiac muscle hypertrophy+++GO:0019722///calcium-mediated signaling+++GO:0033198///response to ATP+++GO:0034220///ion transmembrane transport+++GO:0034405///response to fluid shear …	04020///Calcium signaling pathway+++04080///Neuroactive ligand-receptor interaction
NM_001034054.1	PGAM1	mRNA	[Cellular Component]---GO:0005737///cytoplasm+++GO:0005829///cytosol+++[Molecular Function]---GO:0003824///catalytic activity+++GO:0004082///bisphosphoglycerate mutase activity+++GO:0004619///phosphoglycerate mutase activity+++GO:0016787///hydrolase activity+++GO:0016853///isomerase activity+++GO:0016868///intramolecular transferase activity, phosphotransferases+++GO:0019901///protein kinase bind…	cellular_component+++molecular_function+++biological_process	[Cellular Component]---cell part+++cell+++[Molecular Function]---catalytic activity+++binding+++[Biological Process]---metabolic process+++cellular process+++regulation of biological process+++biological regulation				GO:0005737///cytoplasm+++GO:0005829///cytosol	GO:0003824///catalytic activity+++GO:0004082///bisphosphoglycerate mutase activity+++GO:0004619///phosphoglycerate mutase activity+++GO:0016787///hydrolase activity+++GO:0016853///isomerase activity+++GO:0016868///intramolecular transferase activity, phosphotransferases+++GO:0019901///protein kinase binding	GO:0006096///glycolytic process+++GO:0006110///regulation of glycolytic process+++GO:0043456///regulation of pentose-phosphate shunt+++GO:0045730///respiratory burst	00010///Glycolysis / Gluconeogenesis+++00260///Glycine, serine and threonine metabolism+++01200///Carbon metabolism+++01230///Biosynthesis of amino acids+++04922///Glucagon signaling pathway+++05230///Central carbon metabolism in cancer	H00069///Glycogen storage disease+++H01762///Muscle glycogen storage disease+++H01951///Glycogen storage disease type X	M00001///Glycolysis (Embden-Meyerhof pathway), glucose => pyruvate+++M00002///Glycolysis, core module involving three-carbon compounds+++M00003///Gluconeogenesis, oxaloacetate => fructose-6P	R01518///D-phosphoglycerate 2,3-phosphomutase 2-Phospho-D-glycerate <=> 3-Phospho-D-glycerate
NM_001034210.2	PAPSS1	mRNA	[Molecular Function]---GO:0004020///adenylylsulfate kinase activity+++GO:0004781///sulfate adenylyltransferase (ATP) activity+++GO:0005524///ATP binding+++GO:0042803///protein homodimerization activity+++[Biological Process]---GO:0000103///sulfate assimilation+++GO:0016310///phosphorylation+++GO:0050428///3'-phosphoadenosine 5'-phosphosulfate biosynthetic process	molecular_function+++biological_process	[Molecular Function]---catalytic activity+++binding+++[Biological Process]---metabolic process+++cellular process					GO:0004020///adenylylsulfate kinase activity+++GO:0004781///sulfate adenylyltransferase (ATP) activity+++GO:0005524///ATP binding+++GO:0042803///protein homodimerization activity	GO:0000103///sulfate assimilation+++GO:0016310///phosphorylation+++GO:0050428///3'-phosphoadenosine 5'-phosphosulfate biosynthetic process	00230///Purine metabolism+++00261///Monobactam biosynthesis+++00450///Selenocompound metabolism+++00920///Sulfur metabolism	H00522///Brachyolmia+++H00761///SEMD, Pakistani type	M00176///Assimilatory sulfate reduction, sulfate => H2S	R00509///ATP:adenylylsulfate 3'-phosphotransferase ATP + Adenylyl sulfate <=> ADP + 3'-Phosphoadenylyl sulfate+++R00529///ATP:sulfate adenylyltransferase ATP + Sulfate <=> Diphosphate + Adenylyl sulfate+++R04928///ATP:adenylylsulfate 3'-phosphotransferase ATP + Adenylylselenate <=> ADP + 3'-Phosphoadenylylselenate+++R04929///ATP:selenate adenylyltransferase ATP + Selenate <=> Diphosphate + Adenyl…
NM_001034212.2	POLR2C	mRNA	[Cellular Component]---GO:0005634///nucleus+++GO:0005654///nucleoplasm+++GO:0005665///RNA polymerase II, core complex+++GO:0005737///cytoplasm+++GO:0005829///cytosol+++GO:0015630///microtubule cytoskeleton+++[Molecular Function]---GO:0003677///DNA binding+++GO:0003899///DNA-directed 5'-3' RNA polymerase activity+++GO:0046983///protein dimerization activity+++[Biological Process]---GO:0006351///tr…	cellular_component+++molecular_function+++biological_process	[Cellular Component]---organelle+++cell part+++cell+++membrane-enclosed lumen+++organelle part+++protein-containing complex+++[Molecular Function]---binding+++catalytic activity+++[Biological Process]---metabolic process+++cellular process				GO:0005634///nucleus+++GO:0005654///nucleoplasm+++GO:0005665///RNA polymerase II, core complex+++GO:0005737///cytoplasm+++GO:0005829///cytosol+++GO:0015630///microtubule cytoskeleton	GO:0003677///DNA binding+++GO:0003899///DNA-directed 5'-3' RNA polymerase activity+++GO:0046983///protein dimerization activity	GO:0006351///transcription, DNA-templated+++GO:0006366///transcription by RNA polymerase II	03020///RNA polymerase+++05016///Huntington disease
NM_001034223.2	FHL3	mRNA	[Cellular Component]---GO:0001725///stress fiber+++GO:0005634///nucleus+++GO:0005737///cytoplasm+++GO:0030018///Z disc+++[Molecular Function]---GO:0003712///transcription coregulator activity+++GO:0003779///actin binding+++GO:0046872///metal ion binding+++[Biological Process]---GO:0030036///actin cytoskeleton organization+++GO:1903506///regulation of nucleic acid-templated transcription	cellular_component+++molecular_function+++biological_process	[Cellular Component]---organelle+++cell part+++cell+++organelle part+++supramolecular complex+++[Molecular Function]---transcription regulator activity+++binding+++[Biological Process]---cellular process+++cellular component organization or biogenesis+++metabolic process+++regulation of biological process+++biological regulation				GO:0001725///stress fiber+++GO:0005634///nucleus+++GO:0005737///cytoplasm+++GO:0030018///Z disc	GO:0003712///transcription coregulator activity+++GO:0003779///actin binding+++GO:0046872///metal ion binding	GO:0030036///actin cytoskeleton organization+++GO:1903506///regulation of nucleic acid-templated transcription
NM_001034224.1	CNBP	mRNA	[Cellular Component]---GO:0005634///nucleus+++GO:0005737///cytoplasm+++GO:0005783///endoplasmic reticulum+++GO:0005829///cytosol+++[Molecular Function]---GO:0000977///RNA polymerase II regulatory region sequence-specific DNA binding+++GO:0001227///DNA-binding transcription repressor activity, RNA polymerase II-specific+++GO:0003676///nucleic acid binding+++GO:0003677///DNA binding+++GO:0003727///…	cellular_component+++molecular_function+++biological_process	[Cellular Component]---organelle+++cell part+++cell+++[Molecular Function]---binding+++transcription regulator activity+++translation regulator activity+++[Biological Process]---metabolic process+++regulation of biological process+++negative regulation of biological process+++cellular process+++biological regulation+++cell proliferation+++positive regulation of biological process				GO:0005634///nucleus+++GO:0005737///cytoplasm+++GO:0005783///endoplasmic reticulum+++GO:0005829///cytosol	GO:0000977///RNA polymerase II regulatory region sequence-specific DNA binding+++GO:0001227///DNA-binding transcription repressor activity, RNA polymerase II-specific+++GO:0003676///nucleic acid binding+++GO:0003677///DNA binding+++GO:0003727///single-stranded RNA binding+++GO:0003729///mRNA binding+++GO:0008270///zinc ion binding+++GO:0045182///translation regulator activity+++GO:0046872///metal…	GO:0000122///negative regulation of transcription by RNA polymerase II+++GO:0008284///positive regulation of cell proliferation+++GO:0045893///positive regulation of transcription, DNA-templated+++GO:0045944///positive regulation of transcription by RNA polymerase II+++GO:2000767///positive regulation of cytoplasmic translation		H00568///Myotonic dystrophy
NM_001034225.1	OS9	mRNA	[Cellular Component]---GO:0005783///endoplasmic reticulum+++GO:0005788///endoplasmic reticulum lumen+++[Molecular Function]---GO:0005515///protein binding+++GO:0030246///carbohydrate binding+++[Biological Process]---GO:0006511///ubiquitin-dependent protein catabolic process+++GO:0006621///protein retention in ER lumen+++GO:0016567///protein ubiquitination+++GO:0030433///ubiquitin-dependent ERAD p…	cellular_component+++molecular_function+++biological_process	[Cellular Component]---organelle+++cell part+++cell+++membrane-enclosed lumen+++organelle part+++[Molecular Function]---binding+++[Biological Process]---metabolic process+++cellular process+++localization+++biological regulation+++response to stimulus+++regulation of biological process+++negative regulation of biological process				GO:0005783///endoplasmic reticulum+++GO:0005788///endoplasmic reticulum lumen	GO:0005515///protein binding+++GO:0030246///carbohydrate binding	GO:0006511///ubiquitin-dependent protein catabolic process+++GO:0006621///protein retention in ER lumen+++GO:0016567///protein ubiquitination+++GO:0030433///ubiquitin-dependent ERAD pathway+++GO:0030970///retrograde protein transport, ER to cytosol+++GO:0034976///response to endoplasmic reticulum stress+++GO:1904153///negative regulation of retrograde protein transport, ER to cytosol	04141///Protein processing in endoplasmic reticulum
NM_001034228.1	EIF4A1	mRNA	[Cellular Component]---GO:0005737///cytoplasm+++[Molecular Function]---GO:0000166///nucleotide binding+++GO:0003676///nucleic acid binding+++GO:0003723///RNA binding+++GO:0003724///RNA helicase activity+++GO:0003725///double-stranded RNA binding+++GO:0003743///translation initiation factor activity+++GO:0004386///helicase activity+++GO:0005524///ATP binding+++GO:0016787///hydrolase activity+++[Bi…	cellular_component+++molecular_function+++biological_process	[Cellular Component]---cell part+++cell+++[Molecular Function]---binding+++catalytic activity+++[Biological Process]---metabolic process+++cellular process				GO:0005737///cytoplasm	GO:0000166///nucleotide binding+++GO:0003676///nucleic acid binding+++GO:0003723///RNA binding+++GO:0003724///RNA helicase activity+++GO:0003725///double-stranded RNA binding+++GO:0003743///translation initiation factor activity+++GO:0004386///helicase activity+++GO:0005524///ATP binding+++GO:0016787///hydrolase activity	GO:0002183///cytoplasmic translational initiation+++GO:0006412///translation+++GO:0006413///translational initiation	03013///RNA transport
NM_001034229.1	MOB3A	mRNA	[Molecular Function]---GO:0046872///metal ion binding	molecular_function	[Molecular Function]---binding					GO:0046872///metal ion binding
NM_001034238.2	PPP1R7	mRNA	[Cellular Component]---GO:0005634///nucleus+++[Biological Process]---GO:0007059///chromosome segregation	cellular_component+++biological_process	[Cellular Component]---organelle+++cell part+++cell+++[Biological Process]---cellular process				GO:0005634///nucleus		GO:0007059///chromosome segregation
NM_001034247.1	GADD45A	mRNA	[Cellular Component]---GO:0005634///nucleus+++GO:0005737///cytoplasm+++GO:0016607///nuclear speck+++[Molecular Function]---GO:0019900///kinase binding+++GO:0042803///protein homodimerization activity+++GO:0046982///protein heterodimerization activity+++GO:0047485///protein N-terminus binding+++GO:1990841///promoter-specific chromatin binding+++[Biological Process]---GO:0000122///negative regulati…	cellular_component+++molecular_function+++biological_process	[Cellular Component]---organelle+++cell part+++cell+++membrane-enclosed lumen+++organelle part+++[Molecular Function]---binding+++[Biological Process]---metabolic process+++regulation of biological process+++negative regulation of biological process+++cellular process+++biological regulation+++response to stimulus+++signaling+++positive regulation of biological process+++cellular component organi…				GO:0005634///nucleus+++GO:0005737///cytoplasm+++GO:0016607///nuclear speck	GO:0019900///kinase binding+++GO:0042803///protein homodimerization activity+++GO:0046982///protein heterodimerization activity+++GO:0047485///protein N-terminus binding+++GO:1990841///promoter-specific chromatin binding	GO:0000122///negative regulation of transcription by RNA polymerase II+++GO:0000185///activation of MAPKKK activity+++GO:0006469///negative regulation of protein kinase activity+++GO:0006974///cellular response to DNA damage stimulus+++GO:0007049///cell cycle+++GO:0007050///cell cycle arrest+++GO:0007098///centrosome cycle+++GO:0016525///negative regulation of angiogenesis+++GO:0033140///negative…	04010///MAPK signaling pathway+++04068///FoxO signaling pathway+++04110///Cell cycle+++04115///p53 signaling pathway+++04210///Apoptosis+++04218///Cellular senescence+++05169///Epstein-Barr virus infection+++05200///Pathways in cancer+++05202///Transcriptional misregulation in cancer+++05210///Colorectal cancer+++05212///Pancreatic cancer+++05213///Endometrial cancer+++05214///Glioma+++05216///Th…
NM_001034249.2	ADH5	mRNA	[Cellular Component]---GO:0005737///cytoplasm+++GO:0005739///mitochondrion+++GO:0005829///cytosol+++[Molecular Function]---GO:0004022///alcohol dehydrogenase (NAD) activity+++GO:0004024///alcohol dehydrogenase activity, zinc-dependent+++GO:0005504///fatty acid binding+++GO:0008270///zinc ion binding+++GO:0016491///oxidoreductase activity+++GO:0018467///formaldehyde dehydrogenase activity+++GO:004…	cellular_component+++molecular_function+++biological_process	[Cellular Component]---cell part+++cell+++organelle+++[Molecular Function]---catalytic activity+++binding+++[Biological Process]---metabolic process+++cellular process+++multicellular organismal process+++response to stimulus+++multi-organism process+++biological regulation+++detoxification				GO:0005737///cytoplasm+++GO:0005739///mitochondrion+++GO:0005829///cytosol	GO:0004022///alcohol dehydrogenase (NAD) activity+++GO:0004024///alcohol dehydrogenase activity, zinc-dependent+++GO:0005504///fatty acid binding+++GO:0008270///zinc ion binding+++GO:0016491///oxidoreductase activity+++GO:0018467///formaldehyde dehydrogenase activity+++GO:0042802///identical protein binding+++GO:0046872///metal ion binding+++GO:0051903///S-(hydroxymethyl)glutathione dehydrogenase…	GO:0001523///retinoid metabolic process+++GO:0003016///respiratory system process+++GO:0006069///ethanol oxidation+++GO:0010430///fatty acid omega-oxidation+++GO:0018119///peptidyl-cysteine S-nitrosylation+++GO:0032496///response to lipopolysaccharide+++GO:0045777///positive regulation of blood pressure+++GO:0046294///formaldehyde catabolic process+++GO:0051409///response to nitrosative stress+++…	00010///Glycolysis / Gluconeogenesis+++00071///Fatty acid degradation+++00350///Tyrosine metabolism+++00830///Retinol metabolism+++00980///Metabolism of xenobiotics by cytochrome P450+++00982///Drug metabolism - cytochrome P450+++01200///Carbon metabolism+++05204///Chemical carcinogenesis			R00623///primary_alcohol:NAD+ oxidoreductase Primary alcohol + NAD+ <=> Aldehyde + NADH + H++++R00754///ethanol:NAD+ oxidoreductase Ethanol + NAD+ <=> Acetaldehyde + NADH + H++++R02124///retinol:NAD+ oxidoreductase Retinol + NAD+ <=> Retinal + NADH + H++++R04880///3,4-dihydroxyphenylethyleneglycol:NAD+ oxidoreductase 3,4-Dihydroxyphenylethyleneglycol + NAD+ <=> 3,4-Dihydroxymandelaldehyde + NADH …
NM_001034267.2	MFF	mRNA	[Cellular Component]---GO:0005739///mitochondrion+++GO:0005741///mitochondrial outer membrane+++GO:0005777///peroxisome+++GO:0008021///synaptic vesicle+++GO:0016020///membrane+++GO:0016021///integral component of membrane+++GO:0030054///cell junction+++GO:0031307///integral component of mitochondrial outer membrane+++GO:0031410///cytoplasmic vesicle+++GO:0045202///synapse+++[Molecular Function]--…	cellular_component+++molecular_function+++biological_process	[Cellular Component]---organelle+++cell part+++cell+++membrane+++organelle part+++synapse+++synapse part+++membrane part+++cell junction+++[Molecular Function]---binding+++[Biological Process]---cellular process+++cellular component organization or biogenesis+++localization+++developmental process+++regulation of biological process+++positive regulation of biological process+++biological regulati…				GO:0005739///mitochondrion+++GO:0005741///mitochondrial outer membrane+++GO:0005777///peroxisome+++GO:0008021///synaptic vesicle+++GO:0016020///membrane+++GO:0016021///integral component of membrane+++GO:0030054///cell junction+++GO:0031307///integral component of mitochondrial outer membrane+++GO:0031410///cytoplasmic vesicle+++GO:0045202///synapse	GO:0042803///protein homodimerization activity	GO:0000266///mitochondrial fission+++GO:0006626///protein targeting to mitochondrion+++GO:0008053///mitochondrial fusion+++GO:0090141///positive regulation of mitochondrial fission+++GO:0090314///positive regulation of protein targeting to membrane		H01900///Encephalopathy due to defective mitochondrial and peroxisomal fission
NM_001034270.1	TSPAN1	mRNA	[Cellular Component]---GO:0005654///nucleoplasm+++GO:0005737///cytoplasm+++GO:0005764///lysosome+++GO:0005765///lysosomal membrane+++GO:0005886///plasma membrane+++GO:0005887///integral component of plasma membrane+++GO:0016020///membrane+++GO:0016021///integral component of membrane+++GO:0030054///cell junction+++GO:0031982///vesicle+++GO:0043231///intracellular membrane-bounded organelle+++GO:0…	cellular_component+++biological_process	[Cellular Component]---membrane-enclosed lumen+++organelle+++cell part+++cell+++organelle part+++membrane+++membrane part+++cell junction+++[Biological Process]---biological regulation				GO:0005654///nucleoplasm+++GO:0005737///cytoplasm+++GO:0005764///lysosome+++GO:0005765///lysosomal membrane+++GO:0005886///plasma membrane+++GO:0005887///integral component of plasma membrane+++GO:0016020///membrane+++GO:0016021///integral component of membrane+++GO:0030054///cell junction+++GO:0031982///vesicle+++GO:0043231///intracellular membrane-bounded organelle+++GO:0048471///perinuclear re…		GO:0050821///protein stabilization
NM_001034273.2	GTSF1	mRNA	[Cellular Component]---GO:0005737///cytoplasm+++[Molecular Function]---GO:0046872///metal ion binding+++[Biological Process]---GO:0007283///spermatogenesis+++GO:0030154///cell differentiation	cellular_component+++molecular_function+++biological_process	[Cellular Component]---cell part+++cell+++[Molecular Function]---binding+++[Biological Process]---reproduction+++reproductive process+++multicellular organismal process+++multi-organism process+++developmental process+++cellular process				GO:0005737///cytoplasm	GO:0046872///metal ion binding	GO:0007283///spermatogenesis+++GO:0030154///cell differentiation
NM_001034274.2	MRPL17	mRNA	[Cellular Component]---GO:0005739///mitochondrion+++GO:0005743///mitochondrial inner membrane+++GO:0005762///mitochondrial large ribosomal subunit+++GO:0005840///ribosome+++GO:0015934///large ribosomal subunit+++[Molecular Function]---GO:0003735///structural constituent of ribosome+++[Biological Process]---GO:0006412///translation	cellular_component+++molecular_function+++biological_process	[Cellular Component]---organelle+++cell part+++cell+++membrane+++organelle part+++membrane-enclosed lumen+++protein-containing complex+++[Molecular Function]---structural molecule activity+++[Biological Process]---metabolic process+++cellular process				GO:0005739///mitochondrion+++GO:0005743///mitochondrial inner membrane+++GO:0005762///mitochondrial large ribosomal subunit+++GO:0005840///ribosome+++GO:0015934///large ribosomal subunit	GO:0003735///structural constituent of ribosome	GO:0006412///translation	03010///Ribosome
NM_001034280.1	LTA4H	mRNA	[Cellular Component]---GO:0005634///nucleus+++GO:0005654///nucleoplasm+++GO:0005737///cytoplasm+++GO:0005829///cytosol+++[Molecular Function]---GO:0004177///aminopeptidase activity+++GO:0004301///epoxide hydrolase activity+++GO:0004463///leukotriene-A4 hydrolase activity+++GO:0008233///peptidase activity+++GO:0008237///metallopeptidase activity+++GO:0008270///zinc ion binding+++GO:0016787///hydro…	cellular_component+++molecular_function+++biological_process	[Cellular Component]---organelle+++cell part+++cell+++membrane-enclosed lumen+++organelle part+++[Molecular Function]---catalytic activity+++binding+++[Biological Process]---metabolic process+++cellular process				GO:0005634///nucleus+++GO:0005654///nucleoplasm+++GO:0005737///cytoplasm+++GO:0005829///cytosol	GO:0004177///aminopeptidase activity+++GO:0004301///epoxide hydrolase activity+++GO:0004463///leukotriene-A4 hydrolase activity+++GO:0008233///peptidase activity+++GO:0008237///metallopeptidase activity+++GO:0008270///zinc ion binding+++GO:0016787///hydrolase activity+++GO:0046872///metal ion binding+++GO:0070006///metalloaminopeptidase activity	GO:0006508///proteolysis+++GO:0019370///leukotriene biosynthetic process+++GO:0043171///peptide catabolic process+++GO:0044255///cellular lipid metabolic process+++GO:0044267///cellular protein metabolic process	00590///Arachidonic acid metabolism			R03057///(7E,9E,11Z,14Z)-(5S,6S)-5,6-Epoxyicosa-7,9,11,14-tetraenoate hydrolase Leukotriene A4 + H2O <=> Leukotriene B4
NM_001034283.2	MVB12A	mRNA	[Cellular Component]---GO:0000813///ESCRT I complex+++GO:0005634///nucleus+++GO:0005654///nucleoplasm+++GO:0005737///cytoplasm+++GO:0005768///endosome+++GO:0005794///Golgi apparatus+++GO:0005813///centrosome+++GO:0005815///microtubule organizing center+++GO:0005829///cytosol+++GO:0005856///cytoskeleton+++GO:0016020///membrane+++GO:0031902///late endosome membrane+++GO:0031982///vesicle+++[Molecul…	cellular_component+++molecular_function+++biological_process	[Cellular Component]---membrane+++organelle+++membrane part+++cell part+++protein-containing complex+++cell+++organelle part+++membrane-enclosed lumen+++[Molecular Function]---binding+++[Biological Process]---localization+++multi-organism process+++metabolic process+++cellular process+++regulation of biological process+++response to stimulus+++signaling+++biological regulation				GO:0000813///ESCRT I complex+++GO:0005634///nucleus+++GO:0005654///nucleoplasm+++GO:0005737///cytoplasm+++GO:0005768///endosome+++GO:0005794///Golgi apparatus+++GO:0005813///centrosome+++GO:0005815///microtubule organizing center+++GO:0005829///cytosol+++GO:0005856///cytoskeleton+++GO:0016020///membrane+++GO:0031902///late endosome membrane+++GO:0031982///vesicle	GO:0008289///lipid binding+++GO:0017124///SH3 domain binding+++GO:0043130///ubiquitin binding	GO:0015031///protein transport+++GO:0019075///virus maturation+++GO:0032510///endosome to lysosome transport via multivesicular body sorting pathway+++GO:0032801///receptor catabolic process+++GO:0042058///regulation of epidermal growth factor receptor signaling pathway+++GO:0046755///viral budding	04144///Endocytosis
NM_001034284.2	TPPP2	mRNA	[Cellular Component]---GO:0005737///cytoplasm+++GO:0005829///cytosol+++GO:0005874///microtubule+++GO:0005929///cilium+++GO:0031514///motile cilium+++GO:0036126///sperm flagellum+++GO:0042995///cell projection+++[Molecular Function]---GO:0015631///tubulin binding+++[Biological Process]---GO:0001578///microtubule bundle formation+++GO:0007283///spermatogenesis+++GO:0030154///cell differentiation+++…	cellular_component+++molecular_function+++biological_process	[Cellular Component]---cell part+++cell+++organelle+++supramolecular complex+++organelle part+++[Molecular Function]---binding+++[Biological Process]---cellular process+++cellular component organization or biogenesis+++reproduction+++reproductive process+++multicellular organismal process+++multi-organism process+++developmental process+++regulation of biological process+++positive regulation of …				GO:0005737///cytoplasm+++GO:0005829///cytosol+++GO:0005874///microtubule+++GO:0005929///cilium+++GO:0031514///motile cilium+++GO:0036126///sperm flagellum+++GO:0042995///cell projection	GO:0015631///tubulin binding	GO:0001578///microtubule bundle formation+++GO:0007283///spermatogenesis+++GO:0030154///cell differentiation+++GO:0032273///positive regulation of protein polymerization+++GO:0046785///microtubule polymerization+++GO:1901317///regulation of flagellated sperm motility
NM_001034292.1	EFNA1	mRNA	[Cellular Component]---GO:0005576///extracellular region+++GO:0005886///plasma membrane+++GO:0016020///membrane+++GO:0031225///anchored component of membrane+++GO:0046658///anchored component of plasma membrane+++[Molecular Function]---GO:0046875///ephrin receptor binding+++[Biological Process]---GO:0000122///negative regulation of transcription by RNA polymerase II+++GO:0001525///angiogenesis+++…	cellular_component+++molecular_function+++biological_process	[Cellular Component]---extracellular region+++membrane+++cell part+++cell+++membrane part+++[Molecular Function]---binding+++[Biological Process]---metabolic process+++regulation of biological process+++negative regulation of biological process+++cellular process+++biological regulation+++developmental process+++multicellular organismal process+++positive regulation of biological process+++locomo…				GO:0005576///extracellular region+++GO:0005886///plasma membrane+++GO:0016020///membrane+++GO:0031225///anchored component of membrane+++GO:0046658///anchored component of plasma membrane	GO:0046875///ephrin receptor binding	GO:0000122///negative regulation of transcription by RNA polymerase II+++GO:0001525///angiogenesis+++GO:0001934///positive regulation of protein phosphorylation+++GO:0003180///aortic valve morphogenesis+++GO:0003183///mitral valve morphogenesis+++GO:0003199///endocardial cushion to mesenchymal transition involved in heart valve formation+++GO:0007411///axon guidance+++GO:0010719///negative regula…	04010///MAPK signaling pathway+++04014///Ras signaling pathway+++04015///Rap1 signaling pathway+++04151///PI3K-Akt signaling pathway+++04360///Axon guidance+++05206///MicroRNAs in cancer
NM_001034295.2	SIRT5	mRNA	[Cellular Component]---GO:0005634///nucleus+++GO:0005737///cytoplasm+++GO:0005739///mitochondrion+++GO:0005743///mitochondrial inner membrane+++GO:0005758///mitochondrial intermembrane space+++GO:0005759///mitochondrial matrix+++GO:0005829///cytosol+++[Molecular Function]---GO:0008270///zinc ion binding+++GO:0016740///transferase activity+++GO:0036054///protein-malonyllysine demalonylase activity…	cellular_component+++molecular_function+++biological_process	[Cellular Component]---organelle+++cell part+++cell+++membrane+++organelle part+++membrane-enclosed lumen+++[Molecular Function]---binding+++catalytic activity+++[Biological Process]---response to stimulus+++metabolic process+++cellular process+++regulation of biological process+++biological regulation+++negative regulation of biological process				GO:0005634///nucleus+++GO:0005737///cytoplasm+++GO:0005739///mitochondrion+++GO:0005743///mitochondrial inner membrane+++GO:0005758///mitochondrial intermembrane space+++GO:0005759///mitochondrial matrix+++GO:0005829///cytosol	GO:0008270///zinc ion binding+++GO:0016740///transferase activity+++GO:0036054///protein-malonyllysine demalonylase activity+++GO:0036055///protein-succinyllysine desuccinylase activity+++GO:0046872///metal ion binding+++GO:0061697///protein-glutaryllysine deglutarylase activity+++GO:0070403///NAD+ binding	GO:0002931///response to ischemia+++GO:0006476///protein deacetylation+++GO:0010566///regulation of ketone biosynthetic process+++GO:0036046///protein demalonylation+++GO:0036047///peptidyl-lysine demalonylation+++GO:0036048///protein desuccinylation+++GO:0036049///peptidyl-lysine desuccinylation+++GO:0061698///protein deglutarylation+++GO:0061699///peptidyl-lysine deglutarylation+++GO:1904229///…	00760///Nicotinate and nicotinamide metabolism			R10633///No_INFO NAD+ + Histone N6-acetyl-L-lysine + H2O <=> Nicotinamide + Histone-L-lysine + O-Acetyl-ADP-ribose + H++++R10634///No_INFO NAD+ + Protein N6-acetyl-L-lysine + H2O <=> Nicotinamide + Protein lysine + O-Acetyl-ADP-ribose + H+
NM_001034296.1	NET1	mRNA	[Molecular Function]---GO:0005085///guanyl-nucleotide exchange factor activity+++GO:0005089///Rho guanyl-nucleotide exchange factor activity+++[Biological Process]---GO:0035025///positive regulation of Rho protein signal transduction+++GO:0035556///intracellular signal transduction+++GO:0043065///positive regulation of apoptotic process+++GO:0043547///positive regulation of GTPase activity+++GO:0…	molecular_function+++biological_process	[Molecular Function]---binding+++molecular function regulator+++[Biological Process]---regulation of biological process+++response to stimulus+++signaling+++positive regulation of biological process+++cellular process+++biological regulation+++locomotion+++localization					GO:0005085///guanyl-nucleotide exchange factor activity+++GO:0005089///Rho guanyl-nucleotide exchange factor activity	GO:0035025///positive regulation of Rho protein signal transduction+++GO:0035556///intracellular signal transduction+++GO:0043065///positive regulation of apoptotic process+++GO:0043547///positive regulation of GTPase activity+++GO:0051451///myoblast migration+++GO:0070301///cellular response to hydrogen peroxide+++GO:0071479///cellular response to ionizing radiation
NM_001034306.2	TM4SF4	mRNA	[Cellular Component]---GO:0016020///membrane+++GO:0016021///integral component of membrane	cellular_component	[Cellular Component]---membrane+++membrane part				GO:0016020///membrane+++GO:0016021///integral component of membrane
NM_001034311.2	IL22RA1	mRNA	[Cellular Component]---GO:0005886///plasma membrane+++GO:0016020///membrane+++GO:0016021///integral component of membrane+++[Molecular Function]---GO:0004896///cytokine receptor activity+++GO:0042015///interleukin-20 binding+++[Biological Process]---GO:0019221///cytokine-mediated signaling pathway+++GO:0050829///defense response to Gram-negative bacterium	cellular_component+++molecular_function+++biological_process	[Cellular Component]---membrane+++cell part+++cell+++membrane part+++[Molecular Function]---molecular transducer activity+++binding+++[Biological Process]---regulation of biological process+++response to stimulus+++signaling+++cellular process+++biological regulation+++multi-organism process				GO:0005886///plasma membrane+++GO:0016020///membrane+++GO:0016021///integral component of membrane	GO:0004896///cytokine receptor activity+++GO:0042015///interleukin-20 binding	GO:0019221///cytokine-mediated signaling pathway+++GO:0050829///defense response to Gram-negative bacterium	04060///Cytokine-cytokine receptor interaction+++04061///Viral protein interaction with cytokine and cytokine receptor+++04630///Jak-STAT signaling pathway
NM_001034322.2	FKBP4	mRNA	[Cellular Component]---GO:0005634///nucleus+++GO:0005654///nucleoplasm+++GO:0005737///cytoplasm+++GO:0005739///mitochondrion+++GO:0005829///cytosol+++GO:0005856///cytoskeleton+++GO:0005874///microtubule+++GO:0044295///axonal growth cone+++[Molecular Function]---GO:0003755///peptidyl-prolyl cis-trans isomerase activity+++GO:0005515///protein binding+++GO:0005524///ATP binding+++GO:0005525///GTP bi…	cellular_component+++molecular_function+++biological_process	[Cellular Component]---organelle+++cell part+++cell+++membrane-enclosed lumen+++organelle part+++supramolecular complex+++[Molecular Function]---catalytic activity+++binding+++[Biological Process]---metabolic process+++cellular process+++cellular component organization or biogenesis+++developmental process+++reproduction+++reproductive process+++multicellular organismal process+++multi-organism p…				GO:0005634///nucleus+++GO:0005654///nucleoplasm+++GO:0005737///cytoplasm+++GO:0005739///mitochondrion+++GO:0005829///cytosol+++GO:0005856///cytoskeleton+++GO:0005874///microtubule+++GO:0044295///axonal growth cone	GO:0003755///peptidyl-prolyl cis-trans isomerase activity+++GO:0005515///protein binding+++GO:0005524///ATP binding+++GO:0005525///GTP binding+++GO:0005528///FK506 binding+++GO:0016853///isomerase activity+++GO:0031072///heat shock protein binding+++GO:0035259///glucocorticoid receptor binding+++GO:0051219///phosphoprotein binding	GO:0000413///protein peptidyl-prolyl isomerization+++GO:0006463///steroid hormone receptor complex assembly+++GO:0007566///embryo implantation+++GO:0010977///negative regulation of neuron projection development+++GO:0030521///androgen receptor signaling pathway+++GO:0030850///prostate gland development+++GO:0031111///negative regulation of microtubule polymerization or depolymerization+++GO:00315…	04915///Estrogen signaling pathway	H01646///Major depressive disorder
NM_001034332.2	MTFR1L	mRNA	[Cellular Component]---GO:0005739///mitochondrion+++[Biological Process]---GO:0000266///mitochondrial fission+++GO:0009060///aerobic respiration	cellular_component+++biological_process	[Cellular Component]---organelle+++cell part+++cell+++[Biological Process]---cellular process+++cellular component organization or biogenesis+++metabolic process				GO:0005739///mitochondrion		GO:0000266///mitochondrial fission+++GO:0009060///aerobic respiration
NM_001034334.1	LCK	mRNA	[Cellular Component]---GO:0000242///pericentriolar material+++GO:0001772///immunological synapse+++GO:0005623///cell+++GO:0005886///plasma membrane+++GO:0031234///extrinsic component of cytoplasmic side of plasma membrane+++GO:0045121///membrane raft+++[Molecular Function]---GO:0000166///nucleotide binding+++GO:0001784///phosphotyrosine residue binding+++GO:0004672///protein kinase activity+++GO:…	cellular_component+++molecular_function+++biological_process	[Cellular Component]---organelle+++cell part+++cell+++organelle part+++membrane+++membrane part+++[Molecular Function]---binding+++catalytic activity+++[Biological Process]---metabolic process+++cellular process+++biological regulation+++regulation of biological process+++positive regulation of biological process+++response to stimulus+++signaling+++developmental process+++immune system process++…				GO:0000242///pericentriolar material+++GO:0001772///immunological synapse+++GO:0005623///cell+++GO:0005886///plasma membrane+++GO:0031234///extrinsic component of cytoplasmic side of plasma membrane+++GO:0045121///membrane raft	GO:0000166///nucleotide binding+++GO:0001784///phosphotyrosine residue binding+++GO:0004672///protein kinase activity+++GO:0004713///protein tyrosine kinase activity+++GO:0004715///non-membrane spanning protein tyrosine kinase activity+++GO:0004722///protein serine/threonine phosphatase activity+++GO:0005102///signaling receptor binding+++GO:0005524///ATP binding+++GO:0008022///protein C-terminus…	GO:0006468///protein phosphorylation+++GO:0006470///protein dephosphorylation+++GO:0006882///cellular zinc ion homeostasis+++GO:0006919///activation of cysteine-type endopeptidase activity involved in apoptotic process+++GO:0007169///transmembrane receptor protein tyrosine kinase signaling pathway+++GO:0016310///phosphorylation+++GO:0018108///peptidyl-tyrosine phosphorylation+++GO:0030154///cell …	04064///NF-kappa B signaling pathway+++04380///Osteoclast differentiation+++04650///Natural killer cell mediated cytotoxicity+++04658///Th1 and Th2 cell differentiation+++04659///Th17 cell differentiation+++04660///T cell receptor signaling pathway+++05135///Yersinia infection+++05166///Human T-cell leukemia virus 1 infection+++05235///PD-L1 expression and PD-1 checkpoint pathway in cancer+++0534…	H00093///Combined immunodeficiency
NM_001034338.2	CNIH4	mRNA	[Cellular Component]---GO:0005783///endoplasmic reticulum+++GO:0005793///endoplasmic reticulum-Golgi intermediate compartment+++GO:0016020///membrane+++GO:0016021///integral component of membrane+++[Molecular Function]---GO:0031730///CCR5 chemokine receptor binding+++[Biological Process]---GO:0006888///ER to Golgi vesicle-mediated transport+++GO:0015031///protein transport+++GO:0016192///vesicle-…	cellular_component+++molecular_function+++biological_process	[Cellular Component]---organelle+++cell part+++cell+++membrane+++membrane part+++[Molecular Function]---binding+++[Biological Process]---localization				GO:0005783///endoplasmic reticulum+++GO:0005793///endoplasmic reticulum-Golgi intermediate compartment+++GO:0016020///membrane+++GO:0016021///integral component of membrane	GO:0031730///CCR5 chemokine receptor binding	GO:0006888///ER to Golgi vesicle-mediated transport+++GO:0015031///protein transport+++GO:0016192///vesicle-mediated transport
NM_001034345.1	CCL19	mRNA	[Cellular Component]---GO:0005576///extracellular region+++GO:0005615///extracellular space+++GO:0005623///cell+++[Molecular Function]---GO:0005125///cytokine activity+++GO:0008009///chemokine activity+++GO:0031735///CCR10 chemokine receptor binding+++GO:0042379///chemokine receptor binding+++GO:0048020///CCR chemokine receptor binding+++[Biological Process]---GO:0001768///establishment of T cell…	cellular_component+++molecular_function+++biological_process	[Cellular Component]---extracellular region+++extracellular region part+++cell+++[Molecular Function]---binding+++molecular function regulator+++[Biological Process]---immune system process+++cellular process+++locomotion+++response to stimulus+++localization+++regulation of biological process+++signaling+++biological regulation+++positive regulation of biological process+++metabolic process+++ne…				GO:0005576///extracellular region+++GO:0005615///extracellular space+++GO:0005623///cell	GO:0005125///cytokine activity+++GO:0008009///chemokine activity+++GO:0031735///CCR10 chemokine receptor binding+++GO:0042379///chemokine receptor binding+++GO:0048020///CCR chemokine receptor binding	GO:0001768///establishment of T cell polarity+++GO:0002407///dendritic cell chemotaxis+++GO:0002408///myeloid dendritic cell chemotaxis+++GO:0002548///monocyte chemotaxis+++GO:0006935///chemotaxis+++GO:0006954///inflammatory response+++GO:0006955///immune response+++GO:0007186///G protein-coupled receptor signaling pathway+++GO:0030593///neutrophil chemotaxis+++GO:0034695///response to prostaglan…	04060///Cytokine-cytokine receptor interaction+++04061///Viral protein interaction with cytokine and cytokine receptor+++04062///Chemokine signaling pathway+++04064///NF-kappa B signaling pathway
NM_001034350.2	PERP	mRNA	[Cellular Component]---GO:0016020///membrane+++GO:0016021///integral component of membrane+++GO:0030054///cell junction+++[Biological Process]---GO:0002934///desmosome organization	cellular_component+++biological_process	[Cellular Component]---membrane+++membrane part+++cell junction+++[Biological Process]---cellular process+++cellular component organization or biogenesis				GO:0016020///membrane+++GO:0016021///integral component of membrane+++GO:0030054///cell junction		GO:0002934///desmosome organization	04115///p53 signaling pathway
NM_001034359.2	GET1	mRNA	[Cellular Component]---GO:0005783///endoplasmic reticulum+++GO:0005789///endoplasmic reticulum membrane+++GO:0016020///membrane+++GO:0016021///integral component of membrane+++[Biological Process]---GO:0006620///posttranslational protein targeting to endoplasmic reticulum membrane+++GO:0007605///sensory perception of sound+++GO:0050808///synapse organization+++GO:0071599///otic vesicle developmen…	cellular_component+++biological_process	[Cellular Component]---organelle+++cell part+++cell+++membrane+++membrane part+++organelle part+++[Biological Process]---localization+++multicellular organismal process+++cellular process+++cellular component organization or biogenesis+++developmental process				GO:0005783///endoplasmic reticulum+++GO:0005789///endoplasmic reticulum membrane+++GO:0016020///membrane+++GO:0016021///integral component of membrane		GO:0006620///posttranslational protein targeting to endoplasmic reticulum membrane+++GO:0007605///sensory perception of sound+++GO:0050808///synapse organization+++GO:0071599///otic vesicle development+++GO:0071816///tail-anchored membrane protein insertion into ER membrane
NM_001034362.2	BET1L	mRNA	[Cellular Component]---GO:0000138///Golgi trans cisterna+++GO:0000139///Golgi membrane+++GO:0005794///Golgi apparatus+++GO:0005829///cytosol+++GO:0016020///membrane+++GO:0016021///integral component of membrane+++GO:0030173///integral component of Golgi membrane+++GO:0031201///SNARE complex+++[Molecular Function]---GO:0005484///SNAP receptor activity+++[Biological Process]---GO:0015031///protein …	cellular_component+++molecular_function+++biological_process	[Cellular Component]---organelle+++cell part+++cell+++organelle part+++membrane+++membrane part+++protein-containing complex+++[Molecular Function]---binding+++[Biological Process]---localization+++cellular process+++cellular component organization or biogenesis+++regulation of biological process+++biological regulation				GO:0000138///Golgi trans cisterna+++GO:0000139///Golgi membrane+++GO:0005794///Golgi apparatus+++GO:0005829///cytosol+++GO:0016020///membrane+++GO:0016021///integral component of membrane+++GO:0030173///integral component of Golgi membrane+++GO:0031201///SNARE complex	GO:0005484///SNAP receptor activity	GO:0015031///protein transport+++GO:0042147///retrograde transport, endosome to Golgi+++GO:0061025///membrane fusion+++GO:2000156///regulation of retrograde vesicle-mediated transport, Golgi to ER	04130///SNARE interactions in vesicular transport
NM_001034364.2	TMEM54	mRNA	[Cellular Component]---GO:0016020///membrane+++GO:0016021///integral component of membrane	cellular_component	[Cellular Component]---membrane+++membrane part				GO:0016020///membrane+++GO:0016021///integral component of membrane
NM_001034365.2	RBMS2	mRNA	[Cellular Component]---GO:0005634///nucleus+++GO:1990904///ribonucleoprotein complex+++[Molecular Function]---GO:0003676///nucleic acid binding+++GO:0003723///RNA binding	cellular_component+++molecular_function	[Cellular Component]---organelle+++cell part+++cell+++protein-containing complex+++[Molecular Function]---binding				GO:0005634///nucleus+++GO:1990904///ribonucleoprotein complex	GO:0003676///nucleic acid binding+++GO:0003723///RNA binding
NM_001034399.1	FXYD6	mRNA	[Cellular Component]---GO:0005886///plasma membrane+++GO:0016020///membrane+++GO:0016021///integral component of membrane+++GO:0098978///glutamatergic synapse+++GO:0099055///integral component of postsynaptic membrane+++GO:0099056///integral component of presynaptic membrane+++[Molecular Function]---GO:0017080///sodium channel regulator activity+++GO:0099106///ion channel regulator activity+++[Bi…	cellular_component+++molecular_function+++biological_process	[Cellular Component]---membrane+++cell part+++cell+++membrane part+++synapse+++synapse part+++[Molecular Function]---molecular function regulator+++[Biological Process]---localization+++regulation of biological process+++biological regulation				GO:0005886///plasma membrane+++GO:0016020///membrane+++GO:0016021///integral component of membrane+++GO:0098978///glutamatergic synapse+++GO:0099055///integral component of postsynaptic membrane+++GO:0099056///integral component of presynaptic membrane	GO:0017080///sodium channel regulator activity+++GO:0099106///ion channel regulator activity	GO:0006811///ion transport+++GO:0043269///regulation of ion transport+++GO:2000649///regulation of sodium ion transmembrane transporter activity
NM_001034403.1	TMEM97	mRNA	[Cellular Component]---GO:0005634///nucleus+++GO:0005764///lysosome+++GO:0005783///endoplasmic reticulum+++GO:0005791///rough endoplasmic reticulum+++GO:0005886///plasma membrane+++GO:0016020///membrane+++GO:0016021///integral component of membrane+++GO:0030867///rough endoplasmic reticulum membrane+++GO:0031965///nuclear membrane+++[Biological Process]---GO:0042632///cholesterol homeostasis	cellular_component+++biological_process	[Cellular Component]---organelle+++cell part+++cell+++membrane+++membrane part+++organelle part+++[Biological Process]---biological regulation				GO:0005634///nucleus+++GO:0005764///lysosome+++GO:0005783///endoplasmic reticulum+++GO:0005791///rough endoplasmic reticulum+++GO:0005886///plasma membrane+++GO:0016020///membrane+++GO:0016021///integral component of membrane+++GO:0030867///rough endoplasmic reticulum membrane+++GO:0031965///nuclear membrane		GO:0042632///cholesterol homeostasis
NM_001034418.1	RCSD1	mRNA	[Molecular Function]---GO:0051015///actin filament binding+++[Biological Process]---GO:0071474///cellular hyperosmotic response	molecular_function+++biological_process	[Molecular Function]---binding+++[Biological Process]---response to stimulus+++cellular process					GO:0051015///actin filament binding	GO:0071474///cellular hyperosmotic response
NM_001034432.2	CREB3L3	mRNA	[Cellular Component]---GO:0005634///nucleus+++GO:0005783///endoplasmic reticulum+++GO:0005789///endoplasmic reticulum membrane+++GO:0016020///membrane+++GO:0016021///integral component of membrane+++[Molecular Function]---GO:0000976///transcription regulatory region sequence-specific DNA binding+++GO:0000977///RNA polymerase II regulatory region sequence-specific DNA binding+++GO:0001228///DNA-bi…	cellular_component+++molecular_function+++biological_process	[Cellular Component]---organelle+++cell part+++cell+++membrane+++membrane part+++organelle part+++[Molecular Function]---binding+++transcription regulator activity+++[Biological Process]---metabolic process+++regulation of biological process+++cellular process+++biological regulation+++response to stimulus+++signaling+++positive regulation of biological process				GO:0005634///nucleus+++GO:0005783///endoplasmic reticulum+++GO:0005789///endoplasmic reticulum membrane+++GO:0016020///membrane+++GO:0016021///integral component of membrane	GO:0000976///transcription regulatory region sequence-specific DNA binding+++GO:0000977///RNA polymerase II regulatory region sequence-specific DNA binding+++GO:0001228///DNA-binding transcription activator activity, RNA polymerase II-specific+++GO:0003677///DNA binding+++GO:0003700///DNA-binding transcription factor activity+++GO:0035497///cAMP response element binding+++GO:0042803///protein hom…	GO:0006355///regulation of transcription, DNA-templated+++GO:0006986///response to unfolded protein+++GO:0030968///endoplasmic reticulum unfolded protein response+++GO:0045944///positive regulation of transcription by RNA polymerase II+++GO:1990440///positive regulation of transcription from RNA polymerase II promoter in response to endoplasmic reticulum stress	04022///cGMP-PKG signaling pathway+++04024///cAMP signaling pathway+++04151///PI3K-Akt signaling pathway+++04152///AMPK signaling pathway+++04211///Longevity regulating pathway+++04261///Adrenergic signaling in cardiomyocytes+++04668///TNF signaling pathway+++04714///Thermogenesis+++04725///Cholinergic synapse+++04728///Dopaminergic synapse+++04911///Insulin secretion+++04915///Estrogen signaling…	H00506///Osteogenesis imperfecta
NM_001034435.1	CTSK	mRNA	[Cellular Component]---GO:0005576///extracellular region+++GO:0005615///extracellular space+++GO:0005654///nucleoplasm+++GO:0005764///lysosome+++GO:0005886///plasma membrane+++GO:0009897///external side of plasma membrane+++GO:0016020///membrane+++GO:0016324///apical plasma membrane+++GO:0043231///intracellular membrane-bounded organelle+++[Molecular Function]---GO:0001968///fibronectin binding++…	cellular_component+++molecular_function+++biological_process	[Cellular Component]---extracellular region+++extracellular region part+++membrane-enclosed lumen+++organelle+++cell part+++cell+++organelle part+++membrane+++membrane part+++[Molecular Function]---binding+++catalytic activity+++[Biological Process]---metabolic process+++cellular process+++biological regulation+++immune system process+++response to stimulus+++multicellular organismal process+++de…				GO:0005576///extracellular region+++GO:0005615///extracellular space+++GO:0005654///nucleoplasm+++GO:0005764///lysosome+++GO:0005886///plasma membrane+++GO:0009897///external side of plasma membrane+++GO:0016020///membrane+++GO:0016324///apical plasma membrane+++GO:0043231///intracellular membrane-bounded organelle	GO:0001968///fibronectin binding+++GO:0004197///cysteine-type endopeptidase activity+++GO:0005518///collagen binding+++GO:0008233///peptidase activity+++GO:0008234///cysteine-type peptidase activity+++GO:0016787///hydrolase activity+++GO:0043394///proteoglycan binding	GO:0006508///proteolysis+++GO:0006590///thyroid hormone generation+++GO:0006955///immune response+++GO:0030574///collagen catabolic process+++GO:0045453///bone resorption+++GO:0051603///proteolysis involved in cellular protein catabolic process+++GO:0061037///negative regulation of cartilage development	04142///Lysosome+++04210///Apoptosis+++04380///Osteoclast differentiation+++04620///Toll-like receptor signaling pathway+++05323///Rheumatoid arthritis	H00273///Pycnodysostosis+++H00425///Lysosomal cysteine protease deficiencies
NM_001034436.1	PLSCR2	mRNA	[Cellular Component]---GO:0005886///plasma membrane+++GO:0016020///membrane+++GO:0016021///integral component of membrane+++[Molecular Function]---GO:0017128///phospholipid scramblase activity+++GO:0046872///metal ion binding+++[Biological Process]---GO:0017121///phospholipid scrambling	cellular_component+++molecular_function+++biological_process	[Cellular Component]---membrane+++cell part+++cell+++membrane part+++[Molecular Function]---transporter activity+++binding+++[Biological Process]---cellular process+++biological regulation+++cellular component organization or biogenesis				GO:0005886///plasma membrane+++GO:0016020///membrane+++GO:0016021///integral component of membrane	GO:0017128///phospholipid scramblase activity+++GO:0046872///metal ion binding	GO:0017121///phospholipid scrambling
NM_001034437.1	CA3	mRNA	[Cellular Component]---GO:0005737///cytoplasm+++GO:0005829///cytosol+++[Molecular Function]---GO:0004089///carbonate dehydratase activity+++GO:0008270///zinc ion binding+++GO:0016151///nickel cation binding+++GO:0016829///lyase activity+++GO:0016836///hydro-lyase activity+++GO:0046872///metal ion binding+++[Biological Process]---GO:0006730///one-carbon metabolic process+++GO:0009617///response to…	cellular_component+++molecular_function+++biological_process	[Cellular Component]---cell part+++cell+++[Molecular Function]---catalytic activity+++binding+++[Biological Process]---metabolic process+++cellular process+++response to stimulus+++multi-organism process				GO:0005737///cytoplasm+++GO:0005829///cytosol	GO:0004089///carbonate dehydratase activity+++GO:0008270///zinc ion binding+++GO:0016151///nickel cation binding+++GO:0016829///lyase activity+++GO:0016836///hydro-lyase activity+++GO:0046872///metal ion binding	GO:0006730///one-carbon metabolic process+++GO:0009617///response to bacterium	00910///Nitrogen metabolism	H01204///Cerebellar ataxia, mental retardation (MR), and dysequilibrium syndrome (CAMRQ)+++H01302///Hyperchlorhidrosis isolated (HCHLH)+++H01400///Secondary hyperammonemia		R00132///carbonate hydro-lyase (carbon-dioxide-forming); carbonic Carbonic acid <=> CO2 + H2O+++R10092///carbonate hydro-lyase (carbon-dioxide-forming) HCO3- + H+ <=> CO2 + H2O
NM_001034441.2	PSMD9	mRNA	[Cellular Component]---GO:0000502///proteasome complex+++GO:0005634///nucleus+++GO:0005737///cytoplasm+++[Biological Process]---GO:0070682///proteasome regulatory particle assembly	cellular_component+++biological_process	[Cellular Component]---cell part+++protein-containing complex+++cell+++organelle+++[Biological Process]---cellular process+++cellular component organization or biogenesis				GO:0000502///proteasome complex+++GO:0005634///nucleus+++GO:0005737///cytoplasm		GO:0070682///proteasome regulatory particle assembly
NM_001034442.2	DYNLRB1	mRNA	[Cellular Component]---GO:0005737///cytoplasm+++GO:0005813///centrosome+++GO:0005856///cytoskeleton+++GO:0005868///cytoplasmic dynein complex+++GO:0005874///microtubule+++GO:0030286///dynein complex+++[Molecular Function]---GO:0003774///motor activity+++GO:0045505///dynein intermediate chain binding+++[Biological Process]---GO:0007018///microtubule-based movement	cellular_component+++molecular_function+++biological_process	[Cellular Component]---cell part+++cell+++organelle+++organelle part+++protein-containing complex+++supramolecular complex+++[Molecular Function]---catalytic activity+++binding+++[Biological Process]---cellular process				GO:0005737///cytoplasm+++GO:0005813///centrosome+++GO:0005856///cytoskeleton+++GO:0005868///cytoplasmic dynein complex+++GO:0005874///microtubule+++GO:0030286///dynein complex	GO:0003774///motor activity+++GO:0045505///dynein intermediate chain binding	GO:0007018///microtubule-based movement
NM_001034444.1	CCDC115	mRNA	[Cellular Component]---GO:0005623///cell+++GO:0005764///lysosome+++GO:0005768///endosome+++GO:0005783///endoplasmic reticulum+++GO:0005793///endoplasmic reticulum-Golgi intermediate compartment+++GO:0016471///vacuolar proton-transporting V-type ATPase complex+++GO:0030137///COPI-coated vesicle+++GO:0031410///cytoplasmic vesicle+++GO:0042406///extrinsic component of endoplasmic reticulum membrane+…	cellular_component+++molecular_function+++biological_process	[Cellular Component]---cell+++organelle+++cell part+++membrane+++membrane part+++protein-containing complex+++organelle part+++[Molecular Function]---binding+++[Biological Process]---cellular process+++biological regulation+++cellular component organization or biogenesis+++response to stimulus+++metabolic process				GO:0005623///cell+++GO:0005764///lysosome+++GO:0005768///endosome+++GO:0005783///endoplasmic reticulum+++GO:0005793///endoplasmic reticulum-Golgi intermediate compartment+++GO:0016471///vacuolar proton-transporting V-type ATPase complex+++GO:0030137///COPI-coated vesicle+++GO:0031410///cytoplasmic vesicle+++GO:0042406///extrinsic component of endoplasmic reticulum membrane	GO:0051082///unfolded protein binding	GO:0006879///cellular iron ion homeostasis+++GO:0007042///lysosomal lumen acidification+++GO:0036295///cellular response to increased oxygen levels+++GO:0070072///vacuolar proton-transporting V-type ATPase complex assembly+++GO:1905146///lysosomal protein catabolic process		H00119///Congenital disorders of glycosylation type II
NM_001034446.1	SFXN2	mRNA	[Cellular Component]---GO:0005739///mitochondrion+++GO:0016020///membrane+++GO:0016021///integral component of membrane+++GO:0031305///integral component of mitochondrial inner membrane+++GO:0031966///mitochondrial membrane+++[Molecular Function]---GO:0015075///ion transmembrane transporter activity+++GO:0022857///transmembrane transporter activity+++GO:0022889///serine transmembrane transporter …	cellular_component+++molecular_function+++biological_process	[Cellular Component]---organelle+++cell part+++cell+++membrane+++membrane part+++organelle part+++[Molecular Function]---transporter activity+++[Biological Process]---localization				GO:0005739///mitochondrion+++GO:0016020///membrane+++GO:0016021///integral component of membrane+++GO:0031305///integral component of mitochondrial inner membrane+++GO:0031966///mitochondrial membrane	GO:0015075///ion transmembrane transporter activity+++GO:0022857///transmembrane transporter activity+++GO:0022889///serine transmembrane transporter activity	GO:0006811///ion transport+++GO:0006865///amino acid transport+++GO:0034220///ion transmembrane transport+++GO:0055085///transmembrane transport+++GO:1990542///mitochondrial transmembrane transport
NM_001034454.2	TMEM128	mRNA	[Cellular Component]---GO:0016020///membrane+++GO:0016021///integral component of membrane	cellular_component	[Cellular Component]---membrane+++membrane part				GO:0016020///membrane+++GO:0016021///integral component of membrane
NM_001034461.2	TMEM106C	mRNA	[Cellular Component]---GO:0005783///endoplasmic reticulum+++GO:0005789///endoplasmic reticulum membrane+++GO:0016020///membrane+++GO:0016021///integral component of membrane	cellular_component	[Cellular Component]---organelle+++cell part+++cell+++membrane+++membrane part+++organelle part				GO:0005783///endoplasmic reticulum+++GO:0005789///endoplasmic reticulum membrane+++GO:0016020///membrane+++GO:0016021///integral component of membrane
NM_001034477.2	ARFIP2	mRNA	[Cellular Component]---GO:0005737///cytoplasm+++GO:0005794///Golgi apparatus+++GO:0016020///membrane+++GO:0032588///trans-Golgi network membrane+++[Molecular Function]---GO:0005543///phospholipid binding+++GO:0019904///protein domain specific binding+++[Biological Process]---GO:0006886///intracellular protein transport+++GO:0006914///autophagy+++GO:0034315///regulation of Arp2/3 complex-mediated …	cellular_component+++molecular_function+++biological_process	[Cellular Component]---cell part+++cell+++organelle+++membrane+++organelle part+++[Molecular Function]---binding+++[Biological Process]---localization+++metabolic process+++cellular process+++regulation of biological process+++positive regulation of biological process+++biological regulation+++cellular component organization or biogenesis				GO:0005737///cytoplasm+++GO:0005794///Golgi apparatus+++GO:0016020///membrane+++GO:0032588///trans-Golgi network membrane	GO:0005543///phospholipid binding+++GO:0019904///protein domain specific binding	GO:0006886///intracellular protein transport+++GO:0006914///autophagy+++GO:0034315///regulation of Arp2/3 complex-mediated actin nucleation
NM_001034479.1	CLEC6A	mRNA	[Cellular Component]---GO:0016020///membrane+++GO:0016021///integral component of membrane+++[Molecular Function]---GO:0005509///calcium ion binding+++GO:0005537///mannose binding+++GO:0030246///carbohydrate binding+++GO:0046872///metal ion binding+++[Biological Process]---GO:0002250///adaptive immune response+++GO:0002376///immune system process+++GO:0043123///positive regulation of I-kappaB kin…	cellular_component+++molecular_function+++biological_process	[Cellular Component]---membrane+++membrane part+++[Molecular Function]---binding+++[Biological Process]---immune system process+++response to stimulus+++regulation of biological process+++signaling+++positive regulation of biological process+++cellular process+++biological regulation+++localization+++multicellular organismal process+++multi-organism process				GO:0016020///membrane+++GO:0016021///integral component of membrane	GO:0005509///calcium ion binding+++GO:0005537///mannose binding+++GO:0030246///carbohydrate binding+++GO:0046872///metal ion binding	GO:0002250///adaptive immune response+++GO:0002376///immune system process+++GO:0043123///positive regulation of I-kappaB kinase/NF-kappaB signaling+++GO:0045087///innate immune response+++GO:0050715///positive regulation of cytokine secretion+++GO:0050832///defense response to fungus	04625///C-type lectin receptor signaling pathway
NM_001034501.2	GRPEL1	mRNA	[Cellular Component]---GO:0001405///PAM complex, Tim23 associated import motor+++GO:0005654///nucleoplasm+++GO:0005739///mitochondrion+++GO:0005759///mitochondrial matrix+++[Molecular Function]---GO:0000774///adenyl-nucleotide exchange factor activity+++GO:0042803///protein homodimerization activity+++GO:0051082///unfolded protein binding+++GO:0051087///chaperone binding+++[Biological Process]---…	cellular_component+++molecular_function+++biological_process	[Cellular Component]---membrane+++membrane-enclosed lumen+++organelle+++membrane part+++cell part+++protein-containing complex+++cell+++organelle part+++[Molecular Function]---binding+++molecular function regulator+++[Biological Process]---cellular process+++localization+++cellular component organization or biogenesis+++biological regulation				GO:0001405///PAM complex, Tim23 associated import motor+++GO:0005654///nucleoplasm+++GO:0005739///mitochondrion+++GO:0005759///mitochondrial matrix	GO:0000774///adenyl-nucleotide exchange factor activity+++GO:0042803///protein homodimerization activity+++GO:0051082///unfolded protein binding+++GO:0051087///chaperone binding	GO:0006457///protein folding+++GO:0030150///protein import into mitochondrial matrix+++GO:0050790///regulation of catalytic activity
NM_001034507.2	TMEM9B	mRNA	[Cellular Component]---GO:0016020///membrane+++GO:0016021///integral component of membrane	cellular_component	[Cellular Component]---membrane+++membrane part				GO:0016020///membrane+++GO:0016021///integral component of membrane
NM_001034513.1	CBR1	mRNA	[Cellular Component]---GO:0005737///cytoplasm+++[Molecular Function]---GO:0004090///carbonyl reductase (NADPH) activity+++GO:0016404///15-hydroxyprostaglandin dehydrogenase (NAD+) activity+++GO:0016491///oxidoreductase activity+++GO:0047021///15-hydroxyprostaglandin dehydrogenase (NADP+) activity+++GO:0047044///androstan-3-alpha,17-beta-diol dehydrogenase activity+++GO:0050221///prostaglandin-E2 …	cellular_component+++molecular_function+++biological_process	[Cellular Component]---cell part+++cell+++[Molecular Function]---catalytic activity+++[Biological Process]---metabolic process+++cellular process				GO:0005737///cytoplasm	GO:0004090///carbonyl reductase (NADPH) activity+++GO:0016404///15-hydroxyprostaglandin dehydrogenase (NAD+) activity+++GO:0016491///oxidoreductase activity+++GO:0047021///15-hydroxyprostaglandin dehydrogenase (NADP+) activity+++GO:0047044///androstan-3-alpha,17-beta-diol dehydrogenase activity+++GO:0050221///prostaglandin-E2 9-reductase activity	GO:0017144///drug metabolic process+++GO:0042373///vitamin K metabolic process+++GO:0055114///oxidation-reduction process	00590///Arachidonic acid metabolism+++00790///Folate biosynthesis+++00980///Metabolism of xenobiotics by cytochrome P450+++05204///Chemical carcinogenesis			R02581///(5Z,13E)-(15S)-9alpha,11alpha,15-trihydroxyprosta-5,13-dienoate:NADP+ 9-oxidoreductase; Prostaglandin Prostaglandin F2alpha + NADP+ <=> Prostaglandin E2 + NADPH + H++++R02975///7,8-Dihydrobiopterin:NADP+ oxidoreductase 7,8-Dihydrobiopterin + NADP+ <=> Sepiapterin + NADPH + H++++R04285///6-Lactoyl-5,6,7,8-tetrahydropterin:NADP+ 2'-oxidoreductase 6-Lactoyl-5,6,7,8-tetrahydropterin + NADP+ …
NM_001034515.1	GPRC5A	mRNA	[Cellular Component]---GO:0005730///nucleolus+++GO:0005886///plasma membrane+++GO:0016020///membrane+++GO:0016021///integral component of membrane+++GO:0031982///vesicle+++GO:0043231///intracellular membrane-bounded organelle+++GO:0043235///receptor complex+++GO:0070062///extracellular exosome+++[Molecular Function]---GO:0004930///G protein-coupled receptor activity+++GO:0030295///protein kinase …	cellular_component+++molecular_function+++biological_process	[Cellular Component]---membrane-enclosed lumen+++organelle+++cell part+++cell+++organelle part+++membrane+++membrane part+++protein-containing complex+++extracellular region part+++extracellular region+++[Molecular Function]---molecular transducer activity+++molecular function regulator+++[Biological Process]---regulation of biological process+++response to stimulus+++signaling+++cellular process…				GO:0005730///nucleolus+++GO:0005886///plasma membrane+++GO:0016020///membrane+++GO:0016021///integral component of membrane+++GO:0031982///vesicle+++GO:0043231///intracellular membrane-bounded organelle+++GO:0043235///receptor complex+++GO:0070062///extracellular exosome	GO:0004930///G protein-coupled receptor activity+++GO:0030295///protein kinase activator activity	GO:0007186///G protein-coupled receptor signaling pathway+++GO:0032147///activation of protein kinase activity
NM_001034518.1	CYB5R1	mRNA	[Cellular Component]---GO:0016020///membrane+++GO:0016021///integral component of membrane+++[Molecular Function]---GO:0004128///cytochrome-b5 reductase activity, acting on NAD(P)H+++GO:0016491///oxidoreductase activity+++GO:0071949///FAD binding+++[Biological Process]---GO:0006629///lipid metabolic process+++GO:0006694///steroid biosynthetic process+++GO:0008202///steroid metabolic process+++GO:…	cellular_component+++molecular_function+++biological_process	[Cellular Component]---membrane+++membrane part+++[Molecular Function]---catalytic activity+++binding+++[Biological Process]---metabolic process				GO:0016020///membrane+++GO:0016021///integral component of membrane	GO:0004128///cytochrome-b5 reductase activity, acting on NAD(P)H+++GO:0016491///oxidoreductase activity+++GO:0071949///FAD binding	GO:0006629///lipid metabolic process+++GO:0006694///steroid biosynthetic process+++GO:0008202///steroid metabolic process+++GO:0016126///sterol biosynthetic process+++GO:0055114///oxidation-reduction process	00520///Amino sugar and nucleotide sugar metabolism	H00235///Methemoglobinemia		R00100///NADH:ferricytochrome-b5 oxidoreductase NADH + 2 Ferricytochrome b5 <=> NAD+ + 2 Ferrocytochrome b5 + H+
NM_001034523.2	AP2M1	mRNA	[Cellular Component]---GO:0005886///plasma membrane+++GO:0005905///clathrin-coated pit+++GO:0016020///membrane+++GO:0030122///AP-2 adaptor complex+++GO:0030131///clathrin adaptor complex+++GO:0031410///cytoplasmic vesicle+++GO:0043231///intracellular membrane-bounded organelle+++[Molecular Function]---GO:0008289///lipid binding+++GO:0035615///clathrin adaptor activity+++[Biological Process]---GO:…	cellular_component+++molecular_function+++biological_process	[Cellular Component]---membrane+++cell part+++cell+++membrane part+++organelle+++protein-containing complex+++organelle part+++[Molecular Function]---binding+++cargo receptor activity+++[Biological Process]---localization				GO:0005886///plasma membrane+++GO:0005905///clathrin-coated pit+++GO:0016020///membrane+++GO:0030122///AP-2 adaptor complex+++GO:0030131///clathrin adaptor complex+++GO:0031410///cytoplasmic vesicle+++GO:0043231///intracellular membrane-bounded organelle	GO:0008289///lipid binding+++GO:0035615///clathrin adaptor activity	GO:0006886///intracellular protein transport+++GO:0006897///endocytosis+++GO:0015031///protein transport+++GO:0016192///vesicle-mediated transport+++GO:0072583///clathrin-dependent endocytosis	04144///Endocytosis+++04721///Synaptic vesicle cycle+++04961///Endocrine and other factor-regulated calcium reabsorption+++05016///Huntington disease
NM_001034525.1	NOL11	mRNA	[Cellular Component]---GO:0005634///nucleus+++GO:0005730///nucleolus+++GO:0034455///t-UTP complex+++[Biological Process]---GO:0006364///rRNA processing+++GO:0030490///maturation of SSU-rRNA+++GO:0042254///ribosome biogenesis+++GO:1901838///positive regulation of transcription of nucleolar large rRNA by RNA polymerase I	cellular_component+++biological_process	[Cellular Component]---organelle+++cell part+++cell+++membrane-enclosed lumen+++organelle part+++protein-containing complex+++[Biological Process]---metabolic process+++cellular process+++cellular component organization or biogenesis+++regulation of biological process+++positive regulation of biological process+++biological regulation				GO:0005634///nucleus+++GO:0005730///nucleolus+++GO:0034455///t-UTP complex		GO:0006364///rRNA processing+++GO:0030490///maturation of SSU-rRNA+++GO:0042254///ribosome biogenesis+++GO:1901838///positive regulation of transcription of nucleolar large rRNA by RNA polymerase I
NM_001034533.2	REEP4	mRNA	[Cellular Component]---GO:0005783///endoplasmic reticulum+++GO:0005789///endoplasmic reticulum membrane+++GO:0005874///microtubule+++GO:0005881///cytoplasmic microtubule+++GO:0016020///membrane+++GO:0016021///integral component of membrane+++GO:0071782///endoplasmic reticulum tubular network+++[Molecular Function]---GO:0008017///microtubule binding+++[Biological Process]---GO:0006998///nuclear en…	cellular_component+++molecular_function+++biological_process	[Cellular Component]---organelle+++cell part+++cell+++membrane+++membrane part+++organelle part+++supramolecular complex+++[Molecular Function]---binding+++[Biological Process]---cellular process+++cellular component organization or biogenesis				GO:0005783///endoplasmic reticulum+++GO:0005789///endoplasmic reticulum membrane+++GO:0005874///microtubule+++GO:0005881///cytoplasmic microtubule+++GO:0016020///membrane+++GO:0016021///integral component of membrane+++GO:0071782///endoplasmic reticulum tubular network	GO:0008017///microtubule binding	GO:0006998///nuclear envelope organization+++GO:0007049///cell cycle+++GO:0007084///mitotic nuclear envelope reassembly+++GO:0051301///cell division+++GO:0071786///endoplasmic reticulum tubular network organization		H00266///Hereditary spastic paraplegia+++H00856///Distal hereditary motor neuropathies
NM_001034537.1	GAL3ST4	mRNA	[Cellular Component]---GO:0005794///Golgi apparatus+++GO:0016020///membrane+++GO:0016021///integral component of membrane+++GO:0032580///Golgi cisterna membrane+++[Molecular Function]---GO:0001733///galactosylceramide sulfotransferase activity+++GO:0008146///sulfotransferase activity+++GO:0016740///transferase activity+++GO:0050694///galactose 3-O-sulfotransferase activity+++[Biological Process]-…	cellular_component+++molecular_function+++biological_process	[Cellular Component]---organelle+++cell part+++cell+++membrane+++membrane part+++organelle part+++[Molecular Function]---catalytic activity+++[Biological Process]---metabolic process+++cellular process				GO:0005794///Golgi apparatus+++GO:0016020///membrane+++GO:0016021///integral component of membrane+++GO:0032580///Golgi cisterna membrane	GO:0001733///galactosylceramide sulfotransferase activity+++GO:0008146///sulfotransferase activity+++GO:0016740///transferase activity+++GO:0050694///galactose 3-O-sulfotransferase activity	GO:0009101///glycoprotein biosynthetic process+++GO:0009247///glycolipid biosynthetic process
NM_001034539.2	BPNT1	mRNA	[Molecular Function]---GO:0008441///3'(2'),5'-bisphosphate nucleotidase activity+++GO:0016787///hydrolase activity+++GO:0046872///metal ion binding+++[Biological Process]---GO:0046854///phosphatidylinositol phosphorylation+++GO:0046855///inositol phosphate dephosphorylation	molecular_function+++biological_process	[Molecular Function]---catalytic activity+++binding+++[Biological Process]---metabolic process+++cellular process					GO:0008441///3'(2'),5'-bisphosphate nucleotidase activity+++GO:0016787///hydrolase activity+++GO:0046872///metal ion binding	GO:0046854///phosphatidylinositol phosphorylation+++GO:0046855///inositol phosphate dephosphorylation	00920///Sulfur metabolism			R00188///adenosine-3',5'-bisphosphate 3'-phosphohydrolase Adenosine 3',5'-bisphosphate + H2O <=> AMP + Orthophosphate+++R00508///3'-phospho-5'-adenylyl sulfate 3'-phosphohydrolase 3'-Phosphoadenylyl sulfate + H2O <=> Adenylyl sulfate + Orthophosphate
NM_001034540.2	PEX19	mRNA	[Cellular Component]---GO:0005634///nucleus+++GO:0005737///cytoplasm+++GO:0005777///peroxisome+++GO:0005778///peroxisomal membrane+++GO:0016020///membrane+++GO:0016021///integral component of membrane+++[Biological Process]---GO:0006625///protein targeting to peroxisome+++GO:0007031///peroxisome organization+++GO:0016557///peroxisome membrane biogenesis	cellular_component+++biological_process	[Cellular Component]---organelle+++cell part+++cell+++membrane+++organelle part+++membrane part+++[Biological Process]---localization+++cellular process+++cellular component organization or biogenesis				GO:0005634///nucleus+++GO:0005737///cytoplasm+++GO:0005777///peroxisome+++GO:0005778///peroxisomal membrane+++GO:0016020///membrane+++GO:0016021///integral component of membrane		GO:0006625///protein targeting to peroxisome+++GO:0007031///peroxisome organization+++GO:0016557///peroxisome membrane biogenesis	04146///Peroxisome	H00205///Peroxisome biogenesis disorder+++H01342///Zellweger syndrome
NM_001034541.1	MMADHC	mRNA	[Cellular Component]---GO:0005737///cytoplasm+++GO:0005739///mitochondrion+++[Biological Process]---GO:0009108///coenzyme biosynthetic process+++GO:0009235///cobalamin metabolic process+++GO:0051186///cofactor metabolic process	cellular_component+++biological_process	[Cellular Component]---cell part+++cell+++organelle+++[Biological Process]---metabolic process+++cellular process				GO:0005737///cytoplasm+++GO:0005739///mitochondrion		GO:0009108///coenzyme biosynthetic process+++GO:0009235///cobalamin metabolic process+++GO:0051186///cofactor metabolic process
NM_001034543.1	YIPF5	mRNA	[Cellular Component]---GO:0005654///nucleoplasm+++GO:0005783///endoplasmic reticulum+++GO:0005789///endoplasmic reticulum membrane+++GO:0005794///Golgi apparatus+++GO:0016020///membrane+++GO:0016021///integral component of membrane+++GO:0030134///COPII-coated ER to Golgi transport vesicle+++GO:0031410///cytoplasmic vesicle+++GO:0042175///nuclear outer membrane-endoplasmic reticulum membrane netwo…	cellular_component+++biological_process	[Cellular Component]---membrane-enclosed lumen+++organelle+++cell part+++cell+++organelle part+++membrane+++membrane part+++[Biological Process]---localization+++regulation of biological process+++cellular process+++biological regulation				GO:0005654///nucleoplasm+++GO:0005783///endoplasmic reticulum+++GO:0005789///endoplasmic reticulum membrane+++GO:0005794///Golgi apparatus+++GO:0016020///membrane+++GO:0016021///integral component of membrane+++GO:0030134///COPII-coated ER to Golgi transport vesicle+++GO:0031410///cytoplasmic vesicle+++GO:0042175///nuclear outer membrane-endoplasmic reticulum membrane network+++GO:0043231///intra…		GO:0015031///protein transport+++GO:0016192///vesicle-mediated transport+++GO:0060628///regulation of ER to Golgi vesicle-mediated transport
NM_001034555.3	S100B	mRNA	[Cellular Component]---GO:0001726///ruffle+++GO:0005634///nucleus+++GO:0005654///nucleoplasm+++GO:0005737///cytoplasm+++GO:0005829///cytosol+++GO:0043025///neuronal cell body+++GO:0043231///intracellular membrane-bounded organelle+++GO:0048471///perinuclear region of cytoplasm+++[Molecular Function]---GO:0005509///calcium ion binding+++GO:0005515///protein binding+++GO:0008270///zinc ion binding+…	cellular_component+++molecular_function+++biological_process	[Cellular Component]---cell part+++cell+++organelle+++membrane-enclosed lumen+++organelle part+++[Molecular Function]---binding+++molecular function regulator+++[Biological Process]---metabolic process+++regulation of biological process+++cellular process+++biological regulation+++developmental process+++multicellular organismal process+++cellular component organization or biogenesis+++behavior++…				GO:0001726///ruffle+++GO:0005634///nucleus+++GO:0005654///nucleoplasm+++GO:0005737///cytoplasm+++GO:0005829///cytosol+++GO:0043025///neuronal cell body+++GO:0043231///intracellular membrane-bounded organelle+++GO:0048471///perinuclear region of cytoplasm	GO:0005509///calcium ion binding+++GO:0005515///protein binding+++GO:0008270///zinc ion binding+++GO:0019210///kinase inhibitor activity+++GO:0042802///identical protein binding+++GO:0042803///protein homodimerization activity+++GO:0044548///S100 protein binding+++GO:0046872///metal ion binding+++GO:0048156///tau protein binding+++GO:0048306///calcium-dependent protein binding+++GO:0050786///RAGE…	GO:0006417///regulation of translation+++GO:0007409///axonogenesis+++GO:0007611///learning or memory+++GO:0007613///memory+++GO:0016310///phosphorylation+++GO:0033673///negative regulation of kinase activity+++GO:0043123///positive regulation of I-kappaB kinase/NF-kappaB signaling+++GO:0045917///positive regulation of complement activation+++GO:0048143///astrocyte activation+++GO:0048168///regula…
NM_001034562.1	HNRNPK	mRNA	[Cellular Component]---GO:0002102///podosome+++GO:0005634///nucleus+++GO:0005654///nucleoplasm+++GO:0005681///spliceosomal complex+++GO:0005737///cytoplasm+++GO:0030054///cell junction+++GO:0042995///cell projection+++[Molecular Function]---GO:0003676///nucleic acid binding+++GO:0003677///DNA binding+++GO:0003723///RNA binding+++GO:0003729///mRNA binding+++[Biological Process]---GO:0006357///regu…	cellular_component+++molecular_function+++biological_process	[Cellular Component]---organelle+++cell part+++protein-containing complex+++cell+++organelle part+++membrane-enclosed lumen+++cell junction+++[Molecular Function]---binding+++[Biological Process]---metabolic process+++regulation of biological process+++cellular process+++biological regulation				GO:0002102///podosome+++GO:0005634///nucleus+++GO:0005654///nucleoplasm+++GO:0005681///spliceosomal complex+++GO:0005737///cytoplasm+++GO:0030054///cell junction+++GO:0042995///cell projection	GO:0003676///nucleic acid binding+++GO:0003677///DNA binding+++GO:0003723///RNA binding+++GO:0003729///mRNA binding	GO:0006357///regulation of transcription by RNA polymerase II+++GO:0006396///RNA processing+++GO:0006397///mRNA processing+++GO:0008380///RNA splicing+++GO:0010468///regulation of gene expression+++GO:0048024///regulation of mRNA splicing, via spliceosome+++GO:0051252///regulation of RNA metabolic process	03040///Spliceosome+++05203///Viral carcinogenesis+++05206///MicroRNAs in cancer	H01930///Au-Kline syndrome
NM_001034566.1	PELO	mRNA	[Cellular Component]---GO:0005634///nucleus+++GO:0005737///cytoplasm+++[Molecular Function]---GO:0004518///nuclease activity+++GO:0004519///endonuclease activity+++GO:0016787///hydrolase activity+++GO:0043022///ribosome binding+++GO:0046872///metal ion binding+++[Biological Process]---GO:0001833///inner cell mass cell proliferation+++GO:0007492///endoderm development+++GO:0019827///stem cell popu…	cellular_component+++molecular_function+++biological_process	[Cellular Component]---organelle+++cell part+++cell+++[Molecular Function]---catalytic activity+++binding+++[Biological Process]---developmental process+++cell proliferation+++multicellular organismal process+++growth+++metabolic process+++regulation of biological process+++response to stimulus+++signaling+++positive regulation of biological process+++cellular process+++biological regulation+++ce…				GO:0005634///nucleus+++GO:0005737///cytoplasm	GO:0004518///nuclease activity+++GO:0004519///endonuclease activity+++GO:0016787///hydrolase activity+++GO:0043022///ribosome binding+++GO:0046872///metal ion binding	GO:0001833///inner cell mass cell proliferation+++GO:0007492///endoderm development+++GO:0019827///stem cell population maintenance+++GO:0030513///positive regulation of BMP signaling pathway+++GO:0032790///ribosome disassembly+++GO:0051276///chromosome organization+++GO:0060231///mesenchymal to epithelial transition+++GO:0070481///nuclear-transcribed mRNA catabolic process, non-stop decay+++GO:0…	03015///mRNA surveillance pathway
NM_001034569.2	PLEKHJ1	mRNA	[Cellular Component]---GO:0005769///early endosome+++GO:0005802///trans-Golgi network+++GO:0005829///cytosol+++GO:0055037///recycling endosome+++[Biological Process]---GO:0001881///receptor recycling+++GO:0007032///endosome organization+++GO:0042147///retrograde transport, endosome to Golgi	cellular_component+++biological_process	[Cellular Component]---organelle+++cell part+++cell+++organelle part+++[Biological Process]---metabolic process+++regulation of biological process+++signaling+++cellular process+++biological regulation+++cellular component organization or biogenesis+++localization				GO:0005769///early endosome+++GO:0005802///trans-Golgi network+++GO:0005829///cytosol+++GO:0055037///recycling endosome		GO:0001881///receptor recycling+++GO:0007032///endosome organization+++GO:0042147///retrograde transport, endosome to Golgi
NM_001034573.1	DCK	mRNA	[Cellular Component]---GO:0000786///nucleosome+++GO:0005634///nucleus+++GO:0005654///nucleoplasm+++GO:0005694///chromosome+++GO:0005737///cytoplasm+++GO:0005739///mitochondrion+++GO:0042025///host cell nucleus+++[Molecular Function]---GO:0000166///nucleotide binding+++GO:0003677///DNA binding+++GO:0004136///deoxyadenosine kinase activity+++GO:0004137///deoxycytidine kinase activity+++GO:0004138//…	cellular_component+++molecular_function+++biological_process	[Cellular Component]---organelle+++cell part+++protein-containing complex+++cell+++organelle part+++membrane-enclosed lumen+++other organism part+++other organism+++[Molecular Function]---binding+++catalytic activity+++[Biological Process]---metabolic process+++cellular process				GO:0000786///nucleosome+++GO:0005634///nucleus+++GO:0005654///nucleoplasm+++GO:0005694///chromosome+++GO:0005737///cytoplasm+++GO:0005739///mitochondrion+++GO:0042025///host cell nucleus	GO:0000166///nucleotide binding+++GO:0003677///DNA binding+++GO:0004136///deoxyadenosine kinase activity+++GO:0004137///deoxycytidine kinase activity+++GO:0004138///deoxyguanosine kinase activity+++GO:0005524///ATP binding+++GO:0008144///drug binding+++GO:0016301///kinase activity+++GO:0016740///transferase activity+++GO:0019136///deoxynucleoside kinase activity+++GO:0019206///nucleoside kinase a…	GO:0006139///nucleobase-containing compound metabolic process+++GO:0006170///dAMP biosynthetic process+++GO:0006220///pyrimidine nucleotide metabolic process+++GO:0009157///deoxyribonucleoside monophosphate biosynthetic process+++GO:0009165///nucleotide biosynthetic process+++GO:0016310///phosphorylation	00230///Purine metabolism+++00240///Pyrimidine metabolism			R00185///ATP:adenosine 5'-phosphotransferase ATP + Adenosine <=> ADP + AMP+++R01666///ATP:deoxycitidine 5'-phosphotransferase ATP + Deoxycytidine <=> ADP + dCMP
NM_001034577.2	TASP1	mRNA	[Cellular Component]---GO:0005737///cytoplasm+++[Molecular Function]---GO:0004298///threonine-type endopeptidase activity+++GO:0016787///hydrolase activity+++GO:0042802///identical protein binding+++[Biological Process]---GO:0006508///proteolysis+++GO:0045893///positive regulation of transcription, DNA-templated+++GO:0051604///protein maturation	cellular_component+++molecular_function+++biological_process	[Cellular Component]---cell part+++cell+++[Molecular Function]---catalytic activity+++binding+++[Biological Process]---metabolic process+++regulation of biological process+++positive regulation of biological process+++cellular process+++biological regulation				GO:0005737///cytoplasm	GO:0004298///threonine-type endopeptidase activity+++GO:0016787///hydrolase activity+++GO:0042802///identical protein binding	GO:0006508///proteolysis+++GO:0045893///positive regulation of transcription, DNA-templated+++GO:0051604///protein maturation
NM_001034582.2	WARS2	mRNA	[Cellular Component]---GO:0005739///mitochondrion+++GO:0005759///mitochondrial matrix+++GO:0005829///cytosol+++GO:0005886///plasma membrane+++[Molecular Function]---GO:0000166///nucleotide binding+++GO:0004812///aminoacyl-tRNA ligase activity+++GO:0004830///tryptophan-tRNA ligase activity+++GO:0005524///ATP binding+++GO:0016874///ligase activity+++[Biological Process]---GO:0001570///vasculogenesi…	cellular_component+++molecular_function+++biological_process	[Cellular Component]---organelle+++cell part+++cell+++membrane-enclosed lumen+++organelle part+++membrane+++[Molecular Function]---binding+++catalytic activity+++[Biological Process]---developmental process+++multicellular organismal process+++cellular process+++metabolic process				GO:0005739///mitochondrion+++GO:0005759///mitochondrial matrix+++GO:0005829///cytosol+++GO:0005886///plasma membrane	GO:0000166///nucleotide binding+++GO:0004812///aminoacyl-tRNA ligase activity+++GO:0004830///tryptophan-tRNA ligase activity+++GO:0005524///ATP binding+++GO:0016874///ligase activity	GO:0001570///vasculogenesis+++GO:0006412///translation+++GO:0006418///tRNA aminoacylation for protein translation+++GO:0006436///tryptophanyl-tRNA aminoacylation+++GO:0070183///mitochondrial tryptophanyl-tRNA aminoacylation	00970///Aminoacyl-tRNA biosynthesis			R03664///L-Tryptophan -tRNA(Trp) ligase (AMP-forming) ATP + L-Tryptophan + tRNA(Trp) <=> AMP + Diphosphate + L-Tryptophanyl-tRNA(Trp)
NM_001034585.2	ACTC1	mRNA	[Cellular Component]---GO:0005737///cytoplasm+++GO:0005856///cytoskeleton+++GO:0005884///actin filament+++GO:0015629///actin cytoskeleton+++GO:0030017///sarcomere+++GO:0030027///lamellipodium+++GO:0030175///filopodium+++GO:0031674///I band+++GO:0042643///actomyosin, actin portion+++GO:0044297///cell body+++GO:0045202///synapse+++GO:0098978///glutamatergic synapse+++[Molecular Function]---GO:00001…	cellular_component+++molecular_function+++biological_process	[Cellular Component]---cell part+++cell+++organelle+++supramolecular complex+++organelle part+++synapse+++[Molecular Function]---binding+++catalytic activity+++[Biological Process]---cellular process+++cellular component organization or biogenesis+++metabolic process+++regulation of biological process+++positive regulation of biological process+++biological regulation+++developmental process+++ne…				GO:0005737///cytoplasm+++GO:0005856///cytoskeleton+++GO:0005884///actin filament+++GO:0015629///actin cytoskeleton+++GO:0030017///sarcomere+++GO:0030027///lamellipodium+++GO:0030175///filopodium+++GO:0031674///I band+++GO:0042643///actomyosin, actin portion+++GO:0044297///cell body+++GO:0045202///synapse+++GO:0098978///glutamatergic synapse	GO:0000166///nucleotide binding+++GO:0005524///ATP binding+++GO:0016887///ATPase activity+++GO:0017022///myosin binding	GO:0007015///actin filament organization+++GO:0010628///positive regulation of gene expression+++GO:0030048///actin filament-based movement+++GO:0030240///skeletal muscle thin filament assembly+++GO:0031032///actomyosin structure organization+++GO:0033275///actin-myosin filament sliding+++GO:0043066///negative regulation of apoptotic process+++GO:0055003///cardiac myofibril assembly+++GO:0055008/…	04260///Cardiac muscle contraction+++04261///Adrenergic signaling in cardiomyocytes+++05410///Hypertrophic cardiomyopathy (HCM)+++05414///Dilated cardiomyopathy (DCM)	H00292///Hypertrophic cardiomyopathy+++H00294///Dilated cardiomyopathy+++H00546///Atrial septal defect+++H01216///Left ventricular noncompaction+++H01219///Restrictive cardiomyopathy
NM_001034592.1	DNAJB2	mRNA	[Cellular Component]---GO:0000502///proteasome complex+++GO:0005634///nucleus+++GO:0005829///cytosol+++GO:0031227///intrinsic component of endoplasmic reticulum membrane+++GO:0031965///nuclear membrane+++[Molecular Function]---GO:0001671///ATPase activator activity+++GO:0030544///Hsp70 protein binding+++GO:0043130///ubiquitin binding+++GO:0051082///unfolded protein binding+++GO:0051087///chaperon…	cellular_component+++molecular_function+++biological_process	[Cellular Component]---cell part+++protein-containing complex+++cell+++organelle+++membrane+++membrane part+++organelle part+++[Molecular Function]---molecular function regulator+++binding+++[Biological Process]---regulation of biological process+++cell proliferation+++negative regulation of biological process+++cellular process+++biological regulation+++growth+++cellular component organization o…				GO:0000502///proteasome complex+++GO:0005634///nucleus+++GO:0005829///cytosol+++GO:0031227///intrinsic component of endoplasmic reticulum membrane+++GO:0031965///nuclear membrane	GO:0001671///ATPase activator activity+++GO:0030544///Hsp70 protein binding+++GO:0043130///ubiquitin binding+++GO:0051082///unfolded protein binding+++GO:0051087///chaperone binding+++GO:0140036///ubiquitin-dependent protein binding	GO:0008285///negative regulation of cell proliferation+++GO:0030308///negative regulation of cell growth+++GO:0030433///ubiquitin-dependent ERAD pathway+++GO:0031396///regulation of protein ubiquitination+++GO:0032091///negative regulation of protein binding+++GO:0032436///positive regulation of proteasomal ubiquitin-dependent protein catabolic process+++GO:0032781///positive regulation of ATPase…	04141///Protein processing in endoplasmic reticulum	H00856///Distal hereditary motor neuropathies
NM_001034598.1	NFYC	mRNA	[Cellular Component]---GO:0005634///nucleus+++GO:0005654///nucleoplasm+++GO:0016602///CCAAT-binding factor complex+++GO:0032993///protein-DNA complex+++GO:0090575///RNA polymerase II transcription factor complex+++[Molecular Function]---GO:0000978///RNA polymerase II proximal promoter sequence-specific DNA binding+++GO:0001228///DNA-binding transcription activator activity, RNA polymerase II-spec…	cellular_component+++molecular_function+++biological_process	[Cellular Component]---organelle+++cell part+++cell+++membrane-enclosed lumen+++organelle part+++protein-containing complex+++[Molecular Function]---binding+++transcription regulator activity+++[Biological Process]---metabolic process+++regulation of biological process+++cellular process+++biological regulation+++positive regulation of biological process				GO:0005634///nucleus+++GO:0005654///nucleoplasm+++GO:0016602///CCAAT-binding factor complex+++GO:0032993///protein-DNA complex+++GO:0090575///RNA polymerase II transcription factor complex	GO:0000978///RNA polymerase II proximal promoter sequence-specific DNA binding+++GO:0001228///DNA-binding transcription activator activity, RNA polymerase II-specific+++GO:0003677///DNA binding+++GO:0003700///DNA-binding transcription factor activity+++GO:0044212///transcription regulatory region DNA binding+++GO:0046982///protein heterodimerization activity	GO:0006355///regulation of transcription, DNA-templated+++GO:0045893///positive regulation of transcription, DNA-templated+++GO:0045944///positive regulation of transcription by RNA polymerase II	04612///Antigen processing and presentation+++05152///Tuberculosis
NM_001034600.2	BDH1	mRNA	[Cellular Component]---GO:0005654///nucleoplasm+++GO:0005739///mitochondrion+++GO:0005743///mitochondrial inner membrane+++GO:0005759///mitochondrial matrix+++GO:0016020///membrane+++GO:0099617///matrix side of mitochondrial inner membrane+++[Molecular Function]---GO:0003824///catalytic activity+++GO:0003858///3-hydroxybutyrate dehydrogenase activity+++GO:0016491///oxidoreductase activity+++[Biol…	cellular_component+++molecular_function+++biological_process	[Cellular Component]---membrane-enclosed lumen+++organelle+++cell part+++cell+++organelle part+++membrane+++membrane part+++[Molecular Function]---catalytic activity+++[Biological Process]---metabolic process				GO:0005654///nucleoplasm+++GO:0005739///mitochondrion+++GO:0005743///mitochondrial inner membrane+++GO:0005759///mitochondrial matrix+++GO:0016020///membrane+++GO:0099617///matrix side of mitochondrial inner membrane	GO:0003824///catalytic activity+++GO:0003858///3-hydroxybutyrate dehydrogenase activity+++GO:0016491///oxidoreductase activity	GO:0008152///metabolic process+++GO:0055114///oxidation-reduction process	00072///Synthesis and degradation of ketone bodies+++00650///Butanoate metabolism		M00088///Ketone body biosynthesis, acetyl-CoA => acetoacetate/3-hydroxybutyrate/acetone	R01361///(R)-3-Hydroxybutanoate:NAD+ oxidoreductase (R)-3-Hydroxybutanoate + NAD+ <=> Acetoacetate + NADH + H+
NM_001034605.2	KXD1	mRNA	[Cellular Component]---GO:0005764///lysosome+++GO:0005765///lysosomal membrane+++GO:0016020///membrane+++GO:0031083///BLOC-1 complex+++GO:0099078///BORC complex+++[Biological Process]---GO:0016192///vesicle-mediated transport+++GO:0032418///lysosome localization	cellular_component+++biological_process	[Cellular Component]---organelle+++cell part+++cell+++membrane+++organelle part+++protein-containing complex+++[Biological Process]---localization				GO:0005764///lysosome+++GO:0005765///lysosomal membrane+++GO:0016020///membrane+++GO:0031083///BLOC-1 complex+++GO:0099078///BORC complex		GO:0016192///vesicle-mediated transport+++GO:0032418///lysosome localization
NM_001034608.2	MRPL18	mRNA	[Cellular Component]---GO:0005739///mitochondrion+++GO:0005743///mitochondrial inner membrane+++GO:0005762///mitochondrial large ribosomal subunit+++GO:0005840///ribosome+++[Molecular Function]---GO:0003723///RNA binding+++GO:0003735///structural constituent of ribosome+++GO:0008097///5S rRNA binding+++[Biological Process]---GO:0006412///translation+++GO:0035928///rRNA import into mitochondrion	cellular_component+++molecular_function+++biological_process	[Cellular Component]---organelle+++cell part+++cell+++membrane+++organelle part+++membrane-enclosed lumen+++protein-containing complex+++[Molecular Function]---binding+++structural molecule activity+++[Biological Process]---metabolic process+++cellular process+++localization				GO:0005739///mitochondrion+++GO:0005743///mitochondrial inner membrane+++GO:0005762///mitochondrial large ribosomal subunit+++GO:0005840///ribosome	GO:0003723///RNA binding+++GO:0003735///structural constituent of ribosome+++GO:0008097///5S rRNA binding	GO:0006412///translation+++GO:0035928///rRNA import into mitochondrion	03010///Ribosome
NM_001034611.2	PDZK1	mRNA	[Cellular Component]---GO:0005886///plasma membrane+++GO:0005903///brush border+++GO:0016020///membrane+++GO:0031526///brush border membrane+++[Molecular Function]---GO:0030165///PDZ domain binding+++[Biological Process]---GO:0015879///carnitine transport+++GO:0032414///positive regulation of ion transmembrane transporter activity+++GO:0044070///regulation of anion transport+++GO:0090314///positi…	cellular_component+++molecular_function+++biological_process	[Cellular Component]---membrane+++cell part+++cell+++membrane part+++[Molecular Function]---binding+++[Biological Process]---localization+++regulation of biological process+++positive regulation of biological process+++biological regulation				GO:0005886///plasma membrane+++GO:0005903///brush border+++GO:0016020///membrane+++GO:0031526///brush border membrane	GO:0030165///PDZ domain binding	GO:0015879///carnitine transport+++GO:0032414///positive regulation of ion transmembrane transporter activity+++GO:0044070///regulation of anion transport+++GO:0090314///positive regulation of protein targeting to membrane+++GO:1904064///positive regulation of cation transmembrane transport+++GO:1905477///positive regulation of protein localization to membrane
NM_001034612.2	HPX	mRNA	[Cellular Component]---GO:0005576///extracellular region+++GO:0005615///extracellular space+++GO:0005623///cell+++[Molecular Function]---GO:0004222///metalloendopeptidase activity+++GO:0008270///zinc ion binding+++GO:0015232///heme transporter activity+++GO:0046872///metal ion binding+++[Biological Process]---GO:0002639///positive regulation of immunoglobulin production+++GO:0002925///positive re…	cellular_component+++molecular_function+++biological_process	[Cellular Component]---extracellular region+++extracellular region part+++cell+++[Molecular Function]---catalytic activity+++binding+++transporter activity+++[Biological Process]---regulation of biological process+++immune system process+++positive regulation of biological process+++biological regulation+++response to stimulus+++metabolic process+++cellular process+++localization+++signaling				GO:0005576///extracellular region+++GO:0005615///extracellular space+++GO:0005623///cell	GO:0004222///metalloendopeptidase activity+++GO:0008270///zinc ion binding+++GO:0015232///heme transporter activity+++GO:0046872///metal ion binding	GO:0002639///positive regulation of immunoglobulin production+++GO:0002925///positive regulation of humoral immune response mediated by circulating immunoglobulin+++GO:0006508///proteolysis+++GO:0006879///cellular iron ion homeostasis+++GO:0015886///heme transport+++GO:0020027///hemoglobin metabolic process+++GO:0042168///heme metabolic process+++GO:0042531///positive regulation of tyrosine phosp…
NM_001034613.1	PMPCB	mRNA	[Cellular Component]---GO:0005739///mitochondrion+++GO:0005743///mitochondrial inner membrane+++GO:0005759///mitochondrial matrix+++GO:0017087///mitochondrial processing peptidase complex+++[Molecular Function]---GO:0003824///catalytic activity+++GO:0004175///endopeptidase activity+++GO:0004222///metalloendopeptidase activity+++GO:0008233///peptidase activity+++GO:0008237///metallopeptidase activ…	cellular_component+++molecular_function+++biological_process	[Cellular Component]---organelle+++cell part+++cell+++membrane+++organelle part+++membrane-enclosed lumen+++protein-containing complex+++[Molecular Function]---catalytic activity+++binding+++[Biological Process]---metabolic process+++localization+++cellular process+++cellular component organization or biogenesis				GO:0005739///mitochondrion+++GO:0005743///mitochondrial inner membrane+++GO:0005759///mitochondrial matrix+++GO:0017087///mitochondrial processing peptidase complex	GO:0003824///catalytic activity+++GO:0004175///endopeptidase activity+++GO:0004222///metalloendopeptidase activity+++GO:0008233///peptidase activity+++GO:0008237///metallopeptidase activity+++GO:0016787///hydrolase activity+++GO:0046872///metal ion binding	GO:0006508///proteolysis+++GO:0006627///protein processing involved in protein targeting to mitochondrion
NM_001034616.1	TMEM183A	mRNA	[Cellular Component]---GO:0016020///membrane+++GO:0016021///integral component of membrane	cellular_component	[Cellular Component]---membrane+++membrane part				GO:0016020///membrane+++GO:0016021///integral component of membrane
NM_001034620.2	CD200	mRNA	[Cellular Component]---GO:0016020///membrane+++GO:0016021///integral component of membrane+++[Biological Process]---GO:0043031///negative regulation of macrophage activation+++GO:0050776///regulation of immune response	cellular_component+++biological_process	[Cellular Component]---membrane+++membrane part+++[Biological Process]---regulation of biological process+++immune system process+++negative regulation of biological process+++cellular process+++biological regulation+++response to stimulus				GO:0016020///membrane+++GO:0016021///integral component of membrane		GO:0043031///negative regulation of macrophage activation+++GO:0050776///regulation of immune response
NM_001034623.1	SYNGR1	mRNA	[Cellular Component]---GO:0016020///membrane+++GO:0016021///integral component of membrane+++GO:0030672///synaptic vesicle membrane+++GO:0031594///neuromuscular junction+++[Biological Process]---GO:0048169///regulation of long-term neuronal synaptic plasticity+++GO:0048172///regulation of short-term neuronal synaptic plasticity+++GO:1990830///cellular response to leukemia inhibitory factor	cellular_component+++biological_process	[Cellular Component]---membrane+++membrane part+++organelle+++cell part+++cell+++organelle part+++synapse+++synapse part+++[Biological Process]---regulation of biological process+++signaling+++cellular process+++biological regulation+++response to stimulus				GO:0016020///membrane+++GO:0016021///integral component of membrane+++GO:0030672///synaptic vesicle membrane+++GO:0031594///neuromuscular junction		GO:0048169///regulation of long-term neuronal synaptic plasticity+++GO:0048172///regulation of short-term neuronal synaptic plasticity+++GO:1990830///cellular response to leukemia inhibitory factor
NM_001034631.2	ATL1	mRNA	[Cellular Component]---GO:0000137///Golgi cis cisterna+++GO:0000139///Golgi membrane+++GO:0005737///cytoplasm+++GO:0005783///endoplasmic reticulum+++GO:0005789///endoplasmic reticulum membrane+++GO:0005794///Golgi apparatus+++GO:0016020///membrane+++GO:0016021///integral component of membrane+++GO:0030424///axon+++GO:0042995///cell projection+++GO:0071782///endoplasmic reticulum tubular network++…	cellular_component+++molecular_function+++biological_process	[Cellular Component]---organelle+++cell part+++cell+++organelle part+++membrane+++membrane part+++[Molecular Function]---binding+++catalytic activity+++[Biological Process]---cellular process+++cellular component organization or biogenesis+++developmental process+++multicellular organismal process				GO:0000137///Golgi cis cisterna+++GO:0000139///Golgi membrane+++GO:0005737///cytoplasm+++GO:0005783///endoplasmic reticulum+++GO:0005789///endoplasmic reticulum membrane+++GO:0005794///Golgi apparatus+++GO:0016020///membrane+++GO:0016021///integral component of membrane+++GO:0030424///axon+++GO:0042995///cell projection+++GO:0071782///endoplasmic reticulum tubular network+++GO:0098826///endoplasm…	GO:0000166///nucleotide binding+++GO:0003924///GTPase activity+++GO:0005525///GTP binding+++GO:0016787///hydrolase activity+++GO:0042802///identical protein binding	GO:0007029///endoplasmic reticulum organization+++GO:0007409///axonogenesis+++GO:0051260///protein homooligomerization+++GO:1990809///endoplasmic reticulum tubular network membrane organization		H00265///Hereditary sensory and autonomic neuropathy+++H00266///Hereditary spastic paraplegia
NM_001034635.1	ACTN2	mRNA	[Cellular Component]---GO:0005737///cytoplasm+++GO:0005886///plasma membrane+++GO:0005925///focal adhesion+++GO:0030017///sarcomere+++GO:0030018///Z disc+++GO:0030175///filopodium+++[Molecular Function]---GO:0003779///actin binding+++GO:0005509///calcium ion binding+++GO:0005546///phosphatidylinositol-4,5-bisphosphate binding+++GO:0008092///cytoskeletal protein binding+++GO:0019904///protein doma…	cellular_component+++molecular_function+++biological_process	[Cellular Component]---cell part+++cell+++membrane+++cell junction+++organelle+++supramolecular complex+++organelle part+++[Molecular Function]---binding+++transcription regulator activity+++[Biological Process]---multicellular organismal process+++cellular process+++cellular component organization or biogenesis+++biological regulation+++regulation of biological process+++negative regulation of b…				GO:0005737///cytoplasm+++GO:0005886///plasma membrane+++GO:0005925///focal adhesion+++GO:0030017///sarcomere+++GO:0030018///Z disc+++GO:0030175///filopodium	GO:0003779///actin binding+++GO:0005509///calcium ion binding+++GO:0005546///phosphatidylinositol-4,5-bisphosphate binding+++GO:0008092///cytoskeletal protein binding+++GO:0019904///protein domain specific binding+++GO:0030274///LIM domain binding+++GO:0030374///nuclear receptor transcription coactivator activity+++GO:0030375///thyroid hormone receptor coactivator activity+++GO:0031432///titin bi…	GO:0006936///muscle contraction+++GO:0030035///microspike assembly+++GO:0042391///regulation of membrane potential+++GO:0043267///negative regulation of potassium ion transport+++GO:0043268///positive regulation of potassium ion transport+++GO:0045214///sarcomere organization+++GO:0048041///focal adhesion assembly+++GO:0051695///actin filament uncapping+++GO:0055013///cardiac muscle cell developm…	05412///Arrhythmogenic right ventricular cardiomyopathy (ARVC)	H00294///Dilated cardiomyopathy
NM_001034636.2	PAIP2	mRNA	[Cellular Component]---GO:0005737///cytoplasm+++[Molecular Function]---GO:0000900///translation repressor activity, mRNA regulatory element binding+++GO:0003729///mRNA binding+++GO:0030371///translation repressor activity+++[Biological Process]---GO:0006417///regulation of translation+++GO:0007283///spermatogenesis+++GO:0007613///memory+++GO:0017148///negative regulation of translation+++GO:00459…	cellular_component+++molecular_function+++biological_process	[Cellular Component]---cell part+++cell+++[Molecular Function]---binding+++translation regulator activity+++[Biological Process]---metabolic process+++regulation of biological process+++cellular process+++biological regulation+++reproduction+++reproductive process+++multicellular organismal process+++multi-organism process+++behavior+++negative regulation of biological process+++signaling+++posit…				GO:0005737///cytoplasm	GO:0000900///translation repressor activity, mRNA regulatory element binding+++GO:0003729///mRNA binding+++GO:0030371///translation repressor activity	GO:0006417///regulation of translation+++GO:0007283///spermatogenesis+++GO:0007613///memory+++GO:0017148///negative regulation of translation+++GO:0045947///negative regulation of translational initiation+++GO:1900271///regulation of long-term synaptic potentiation
NM_001034647.2	TNFSF13	mRNA	[Cellular Component]---GO:0005615///extracellular space+++GO:0005737///cytoplasm+++GO:0005886///plasma membrane+++GO:0016020///membrane+++GO:0016021///integral component of membrane+++[Molecular Function]---GO:0005102///signaling receptor binding+++GO:0005125///cytokine activity+++GO:0005164///tumor necrosis factor receptor binding+++[Biological Process]---GO:0006955///immune response+++GO:000716…	cellular_component+++molecular_function+++biological_process	[Cellular Component]---extracellular region part+++extracellular region+++cell part+++cell+++membrane+++membrane part+++[Molecular Function]---binding+++molecular function regulator+++[Biological Process]---immune system process+++response to stimulus+++regulation of biological process+++signaling+++cellular process+++biological regulation+++developmental process+++metabolic process+++multicellul…				GO:0005615///extracellular space+++GO:0005737///cytoplasm+++GO:0005886///plasma membrane+++GO:0016020///membrane+++GO:0016021///integral component of membrane	GO:0005102///signaling receptor binding+++GO:0005125///cytokine activity+++GO:0005164///tumor necrosis factor receptor binding	GO:0006955///immune response+++GO:0007165///signal transduction+++GO:0048298///positive regulation of isotype switching to IgA isotypes	04060///Cytokine-cytokine receptor interaction+++04672///Intestinal immune network for IgA production+++05323///Rheumatoid arthritis
NM_001034652.2	ZCCHC17	mRNA	[Molecular Function]---GO:0003676///nucleic acid binding+++GO:0008270///zinc ion binding	molecular_function	[Molecular Function]---binding					GO:0003676///nucleic acid binding+++GO:0008270///zinc ion binding
NM_001034654.1	LSM14A	mRNA	[Cellular Component]---GO:0000932///P-body+++GO:0005737///cytoplasm+++GO:0005829///cytosol+++GO:0010494///cytoplasmic stress granule+++GO:0036464///cytoplasmic ribonucleoprotein granule+++GO:1990124///messenger ribonucleoprotein complex+++[Molecular Function]---GO:0003690///double-stranded DNA binding+++GO:0003725///double-stranded RNA binding+++GO:0003727///single-stranded RNA binding+++GO:00037…	cellular_component+++molecular_function+++biological_process	[Cellular Component]---organelle+++cell part+++protein-containing complex+++cell+++[Molecular Function]---binding+++[Biological Process]---metabolic process+++regulation of biological process+++cellular process+++biological regulation+++developmental process+++multicellular organismal process+++cellular component organization or biogenesis+++immune system process+++signaling+++response to stimulu…				GO:0000932///P-body+++GO:0005737///cytoplasm+++GO:0005829///cytosol+++GO:0010494///cytoplasmic stress granule+++GO:0036464///cytoplasmic ribonucleoprotein granule+++GO:1990124///messenger ribonucleoprotein complex	GO:0003690///double-stranded DNA binding+++GO:0003725///double-stranded RNA binding+++GO:0003727///single-stranded RNA binding+++GO:0003729///mRNA binding	GO:0006417///regulation of translation+++GO:0007275///multicellular organism development+++GO:0033962///cytoplasmic mRNA processing body assembly+++GO:0034063///stress granule assembly+++GO:0039529///RIG-I signaling pathway+++GO:0051607///defense response to virus+++GO:0060340///positive regulation of type I interferon-mediated signaling pathway
NM_001034657.1	TSPAN2	mRNA	[Cellular Component]---GO:0005654///nucleoplasm+++GO:0005886///plasma membrane+++GO:0005887///integral component of plasma membrane+++GO:0016020///membrane+++GO:0016021///integral component of membrane+++GO:0043209///myelin sheath+++[Biological Process]---GO:0006954///inflammatory response+++GO:0014002///astrocyte development+++GO:0014005///microglia development+++GO:0042552///myelination+++GO:00…	cellular_component+++biological_process	[Cellular Component]---membrane-enclosed lumen+++organelle+++cell part+++cell+++organelle part+++membrane+++membrane part+++[Biological Process]---response to stimulus+++developmental process+++multicellular organismal process+++cellular process+++immune system process+++cellular component organization or biogenesis				GO:0005654///nucleoplasm+++GO:0005886///plasma membrane+++GO:0005887///integral component of plasma membrane+++GO:0016020///membrane+++GO:0016021///integral component of membrane+++GO:0043209///myelin sheath		GO:0006954///inflammatory response+++GO:0014002///astrocyte development+++GO:0014005///microglia development+++GO:0042552///myelination+++GO:0048709///oligodendrocyte differentiation+++GO:0061564///axon development
NM_001034658.2	WDR89	mRNA	[Biological Process]---GO:0021591///ventricular system development+++GO:0022038///corpus callosum development	biological_process	[Biological Process]---developmental process+++multicellular organismal process						GO:0021591///ventricular system development+++GO:0022038///corpus callosum development
NM_001034665.2	CALU	mRNA	[Cellular Component]---GO:0005576///extracellular region+++GO:0005783///endoplasmic reticulum+++GO:0005789///endoplasmic reticulum membrane+++GO:0005794///Golgi apparatus+++GO:0016020///membrane+++GO:0016529///sarcoplasmic reticulum+++GO:0033018///sarcoplasmic reticulum lumen+++GO:0042470///melanosome+++[Molecular Function]---GO:0005509///calcium ion binding+++GO:0046872///metal ion binding	cellular_component+++molecular_function	[Cellular Component]---extracellular region+++organelle+++cell part+++cell+++membrane+++membrane part+++organelle part+++membrane-enclosed lumen+++[Molecular Function]---binding				GO:0005576///extracellular region+++GO:0005783///endoplasmic reticulum+++GO:0005789///endoplasmic reticulum membrane+++GO:0005794///Golgi apparatus+++GO:0016020///membrane+++GO:0016529///sarcoplasmic reticulum+++GO:0033018///sarcoplasmic reticulum lumen+++GO:0042470///melanosome	GO:0005509///calcium ion binding+++GO:0046872///metal ion binding
NM_001034667.1	CERS2	mRNA	[Cellular Component]---GO:0005634///nucleus+++GO:0005783///endoplasmic reticulum+++GO:0005789///endoplasmic reticulum membrane+++GO:0016020///membrane+++GO:0016021///integral component of membrane+++[Molecular Function]---GO:0003677///DNA binding+++GO:0016410///N-acyltransferase activity+++GO:0016740///transferase activity+++GO:0050291///sphingosine N-acyltransferase activity+++[Biological Proces…	cellular_component+++molecular_function+++biological_process	[Cellular Component]---organelle+++cell part+++cell+++membrane+++membrane part+++organelle part+++[Molecular Function]---binding+++catalytic activity+++[Biological Process]---metabolic process+++cellular process				GO:0005634///nucleus+++GO:0005783///endoplasmic reticulum+++GO:0005789///endoplasmic reticulum membrane+++GO:0016020///membrane+++GO:0016021///integral component of membrane	GO:0003677///DNA binding+++GO:0016410///N-acyltransferase activity+++GO:0016740///transferase activity+++GO:0050291///sphingosine N-acyltransferase activity	GO:0006629///lipid metabolic process+++GO:0006665///sphingolipid metabolic process+++GO:0030148///sphingolipid biosynthetic process+++GO:0046513///ceramide biosynthetic process	00600///Sphingolipid metabolism+++04071///Sphingolipid signaling pathway	H00734///Autosomal recessive congenital ichthyosis+++H00810///Progressive myoclonic epilepsy	M00094///Ceramide biosynthesis+++M00099///Sphingosine biosynthesis	R01496///acyl-CoA:sphingosine N-acyltransferase Acyl-CoA + Sphingosine <=> CoA + N-Acylsphingosine+++R06517///acyl-CoA:sphingosine N-acyltransferase Acyl-CoA + Sphinganine <=> CoA + Dihydroceramide
NM_001034670.1	APH1A	mRNA	[Cellular Component]---GO:0005783///endoplasmic reticulum+++GO:0005794///Golgi apparatus+++GO:0005887///integral component of plasma membrane+++GO:0016020///membrane+++GO:0016021///integral component of membrane+++GO:0070765///gamma-secretase complex+++[Molecular Function]---GO:0004175///endopeptidase activity+++[Biological Process]---GO:0001656///metanephros development+++GO:0006509///membrane p…	cellular_component+++molecular_function+++biological_process	[Cellular Component]---organelle+++cell part+++cell+++membrane+++membrane part+++protein-containing complex+++[Molecular Function]---catalytic activity+++[Biological Process]---developmental process+++multicellular organismal process+++metabolic process+++regulation of biological process+++response to stimulus+++signaling+++cellular process+++biological regulation				GO:0005783///endoplasmic reticulum+++GO:0005794///Golgi apparatus+++GO:0005887///integral component of plasma membrane+++GO:0016020///membrane+++GO:0016021///integral component of membrane+++GO:0070765///gamma-secretase complex	GO:0004175///endopeptidase activity	GO:0001656///metanephros development+++GO:0006509///membrane protein ectodomain proteolysis+++GO:0007219///Notch signaling pathway+++GO:0007220///Notch receptor processing+++GO:0016485///protein processing+++GO:0031293///membrane protein intracellular domain proteolysis+++GO:0034205///amyloid-beta formation+++GO:0042982///amyloid precursor protein metabolic process+++GO:0042987///amyloid precurso…	04330///Notch signaling pathway+++05010///Alzheimer disease
NM_001034671.2	CALML4	mRNA	[Molecular Function]---GO:0005509///calcium ion binding+++GO:0030234///enzyme regulator activity+++[Biological Process]---GO:0000226///microtubule cytoskeleton organization+++GO:0019722///calcium-mediated signaling+++GO:0050790///regulation of catalytic activity	molecular_function+++biological_process	[Molecular Function]---binding+++molecular function regulator+++[Biological Process]---cellular process+++cellular component organization or biogenesis+++regulation of biological process+++response to stimulus+++signaling+++biological regulation					GO:0005509///calcium ion binding+++GO:0030234///enzyme regulator activity	GO:0000226///microtubule cytoskeleton organization+++GO:0019722///calcium-mediated signaling+++GO:0050790///regulation of catalytic activity	04014///Ras signaling pathway+++04015///Rap1 signaling pathway+++04020///Calcium signaling pathway+++04022///cGMP-PKG signaling pathway+++04024///cAMP signaling pathway+++04070///Phosphatidylinositol signaling system+++04114///Oocyte meiosis+++04218///Cellular senescence+++04261///Adrenergic signaling in cardiomyocytes+++04270///Vascular smooth muscle contraction+++04371///Apelin signaling pathwa…	H00720///Long QT syndrome+++H01019///Catecholaminergic polymorphic ventricular tachycardia
NM_001034672.2	TSPAN33	mRNA	[Cellular Component]---GO:0005737///cytoplasm+++GO:0005886///plasma membrane+++GO:0005887///integral component of plasma membrane+++GO:0005912///adherens junction+++GO:0009986///cell surface+++GO:0016020///membrane+++GO:0016021///integral component of membrane+++GO:0030054///cell junction+++GO:0046930///pore complex+++GO:0097197///tetraspanin-enriched microdomain+++[Molecular Function]---GO:00198…	cellular_component+++molecular_function+++biological_process	[Cellular Component]---cell part+++cell+++membrane+++membrane part+++cell junction+++protein-containing complex+++[Molecular Function]---binding+++[Biological Process]---cellular process+++cellular component organization or biogenesis+++metabolic process+++localization				GO:0005737///cytoplasm+++GO:0005886///plasma membrane+++GO:0005887///integral component of plasma membrane+++GO:0005912///adherens junction+++GO:0009986///cell surface+++GO:0016020///membrane+++GO:0016021///integral component of membrane+++GO:0030054///cell junction+++GO:0046930///pore complex+++GO:0097197///tetraspanin-enriched microdomain	GO:0019899///enzyme binding	GO:0046931///pore complex assembly+++GO:0051604///protein maturation+++GO:0072659///protein localization to plasma membrane
NM_001034675.1	TMUB1	mRNA	[Cellular Component]---GO:0005634///nucleus+++GO:0005654///nucleoplasm+++GO:0005730///nucleolus+++GO:0005737///cytoplasm+++GO:0005768///endosome+++GO:0005815///microtubule organizing center+++GO:0005829///cytosol+++GO:0005856///cytoskeleton+++GO:0005886///plasma membrane+++GO:0016020///membrane+++GO:0016021///integral component of membrane+++GO:0030054///cell junction+++GO:0045202///synapse+++GO:…	cellular_component+++biological_process	[Cellular Component]---organelle+++cell part+++cell+++membrane-enclosed lumen+++organelle part+++membrane+++membrane part+++cell junction+++synapse+++synapse part+++[Biological Process]---metabolic process+++response to stimulus+++cellular process				GO:0005634///nucleus+++GO:0005654///nucleoplasm+++GO:0005730///nucleolus+++GO:0005737///cytoplasm+++GO:0005768///endosome+++GO:0005815///microtubule organizing center+++GO:0005829///cytosol+++GO:0005856///cytoskeleton+++GO:0005886///plasma membrane+++GO:0016020///membrane+++GO:0016021///integral component of membrane+++GO:0030054///cell junction+++GO:0045202///synapse+++GO:0045211///postsynaptic …		GO:0030433///ubiquitin-dependent ERAD pathway
NM_001034679.1	RCAN1	mRNA	[Cellular Component]---GO:0005634///nucleus+++GO:0005737///cytoplasm+++[Molecular Function]---GO:0003676///nucleic acid binding+++GO:0008597///calcium-dependent protein serine/threonine phosphatase regulator activity+++[Biological Process]---GO:0002931///response to ischemia+++GO:0006979///response to oxidative stress+++GO:0007614///short-term memory+++GO:0019722///calcium-mediated signaling+++GO…	cellular_component+++molecular_function+++biological_process	[Cellular Component]---organelle+++cell part+++cell+++[Molecular Function]---binding+++molecular function regulator+++[Biological Process]---response to stimulus+++behavior+++multicellular organismal process+++regulation of biological process+++signaling+++cellular process+++biological regulation+++locomotion+++metabolic process+++developmental process+++negative regulation of biological process				GO:0005634///nucleus+++GO:0005737///cytoplasm	GO:0003676///nucleic acid binding+++GO:0008597///calcium-dependent protein serine/threonine phosphatase regulator activity	GO:0002931///response to ischemia+++GO:0006979///response to oxidative stress+++GO:0007614///short-term memory+++GO:0019722///calcium-mediated signaling+++GO:0031987///locomotion involved in locomotory behavior+++GO:0033173///calcineurin-NFAT signaling cascade+++GO:0043666///regulation of phosphoprotein phosphatase activity+++GO:0048741///skeletal muscle fiber development+++GO:0070884///regulatio…	04919///Thyroid hormone signaling pathway+++04921///Oxytocin signaling pathway+++05167///Kaposi sarcoma-associated herpesvirus infection	H01552///Down syndrome
NM_001034680.2	ASNSD1	mRNA	[Molecular Function]---GO:0004066///asparagine synthase (glutamine-hydrolyzing) activity+++[Biological Process]---GO:0006529///asparagine biosynthetic process+++GO:0006541///glutamine metabolic process+++GO:0008652///cellular amino acid biosynthetic process	molecular_function+++biological_process	[Molecular Function]---catalytic activity+++[Biological Process]---metabolic process+++cellular process					GO:0004066///asparagine synthase (glutamine-hydrolyzing) activity	GO:0006529///asparagine biosynthetic process+++GO:0006541///glutamine metabolic process+++GO:0008652///cellular amino acid biosynthetic process
NM_001034682.2	CHMP5	mRNA	[Cellular Component]---GO:0005634///nucleus+++GO:0005771///multivesicular body+++GO:0005829///cytosol+++[Biological Process]---GO:0001919///regulation of receptor recycling+++GO:0006900///vesicle budding from membrane+++GO:0006997///nucleus organization+++GO:0007034///vacuolar transport+++GO:0007040///lysosome organization+++GO:0007080///mitotic metaphase plate congression+++GO:0008333///endosome…	cellular_component+++biological_process	[Cellular Component]---organelle+++cell part+++cell+++[Biological Process]---metabolic process+++regulation of biological process+++signaling+++cellular process+++biological regulation+++localization+++cellular component organization or biogenesis+++multi-organism process+++response to stimulus				GO:0005634///nucleus+++GO:0005771///multivesicular body+++GO:0005829///cytosol		GO:0001919///regulation of receptor recycling+++GO:0006900///vesicle budding from membrane+++GO:0006997///nucleus organization+++GO:0007034///vacuolar transport+++GO:0007040///lysosome organization+++GO:0007080///mitotic metaphase plate congression+++GO:0008333///endosome to lysosome transport+++GO:0010824///regulation of centrosome duplication+++GO:0032511///late endosome to vacuole transport vi…	04144///Endocytosis+++04217///Necroptosis
NM_001034687.2	S100PBP	mRNA	[Cellular Component]---GO:0005634///nucleus+++GO:0005829///cytosol+++GO:0016607///nuclear speck+++[Molecular Function]---GO:0048306///calcium-dependent protein binding	cellular_component+++molecular_function	[Cellular Component]---organelle+++cell part+++cell+++membrane-enclosed lumen+++organelle part+++[Molecular Function]---binding				GO:0005634///nucleus+++GO:0005829///cytosol+++GO:0016607///nuclear speck	GO:0048306///calcium-dependent protein binding
NM_001034688.2	LYPLA1	mRNA	[Cellular Component]---GO:0005634///nucleus+++GO:0005737///cytoplasm+++GO:0005783///endoplasmic reticulum+++GO:0005886///plasma membrane+++GO:0016020///membrane+++GO:0031965///nuclear membrane+++[Molecular Function]---GO:0004620///phospholipase activity+++GO:0004622///lysophospholipase activity+++GO:0008474///palmitoyl-(protein) hydrolase activity+++GO:0016787///hydrolase activity+++GO:0052689///…	cellular_component+++molecular_function+++biological_process	[Cellular Component]---organelle+++cell part+++cell+++membrane+++organelle part+++[Molecular Function]---catalytic activity+++[Biological Process]---metabolic process+++cellular process				GO:0005634///nucleus+++GO:0005737///cytoplasm+++GO:0005783///endoplasmic reticulum+++GO:0005886///plasma membrane+++GO:0016020///membrane+++GO:0031965///nuclear membrane	GO:0004620///phospholipase activity+++GO:0004622///lysophospholipase activity+++GO:0008474///palmitoyl-(protein) hydrolase activity+++GO:0016787///hydrolase activity+++GO:0052689///carboxylic ester hydrolase activity	GO:0002084///protein depalmitoylation+++GO:0006629///lipid metabolic process+++GO:0006631///fatty acid metabolic process	00564///Glycerophospholipid metabolism+++05231///Choline metabolism in cancer			R02746///1-Acyl-sn-glycero-3-phosphocholine acylhydrolase 1-Acyl-sn-glycero-3-phosphocholine + H2O <=> sn-Glycero-3-phosphocholine + Fatty acid+++R03416///1-Acyl-sn-glycero-3-phosphoethanolamine aldehydohydrolase 1-Acyl-sn-glycero-3-phosphoethanolamine + H2O <=> Fatty acid + sn-Glycero-3-phosphoethanolamine
NM_001034691.1	DRG1	mRNA	[Cellular Component]---GO:0005634///nucleus+++GO:0005737///cytoplasm+++[Molecular Function]---GO:0000166///nucleotide binding+++GO:0005525///GTP binding+++GO:0008017///microtubule binding+++GO:0016787///hydrolase activity+++GO:0046872///metal ion binding+++[Biological Process]---GO:0002181///cytoplasmic translation+++GO:0031116///positive regulation of microtubule polymerization+++GO:1901673///re…	cellular_component+++molecular_function+++biological_process	[Cellular Component]---organelle+++cell part+++cell+++[Molecular Function]---binding+++catalytic activity+++[Biological Process]---metabolic process+++cellular process+++regulation of biological process+++positive regulation of biological process+++cellular component organization or biogenesis+++biological regulation				GO:0005634///nucleus+++GO:0005737///cytoplasm	GO:0000166///nucleotide binding+++GO:0005525///GTP binding+++GO:0008017///microtubule binding+++GO:0016787///hydrolase activity+++GO:0046872///metal ion binding	GO:0002181///cytoplasmic translation+++GO:0031116///positive regulation of microtubule polymerization+++GO:1901673///regulation of mitotic spindle assembly
NM_001034692.2	ATP5MC3	mRNA	[Cellular Component]---GO:0000276///mitochondrial proton-transporting ATP synthase complex, coupling factor F(o)+++GO:0005739///mitochondrion+++GO:0005753///mitochondrial proton-transporting ATP synthase complex+++GO:0016020///membrane+++GO:0016021///integral component of membrane+++GO:0031966///mitochondrial membrane+++GO:0033177///proton-transporting two-sector ATPase complex, proton-transporti…	cellular_component+++molecular_function+++biological_process	[Cellular Component]---organelle+++membrane+++cell part+++membrane part+++protein-containing complex+++cell+++organelle part+++[Molecular Function]---binding+++transporter activity+++catalytic activity+++[Biological Process]---localization+++metabolic process+++cellular process				GO:0000276///mitochondrial proton-transporting ATP synthase complex, coupling factor F(o)+++GO:0005739///mitochondrion+++GO:0005753///mitochondrial proton-transporting ATP synthase complex+++GO:0016020///membrane+++GO:0016021///integral component of membrane+++GO:0031966///mitochondrial membrane+++GO:0033177///proton-transporting two-sector ATPase complex, proton-transporting domain+++GO:0045263/…	GO:0008289///lipid binding+++GO:0015078///proton transmembrane transporter activity+++GO:0046933///proton-transporting ATP synthase activity, rotational mechanism	GO:0006811///ion transport+++GO:0015986///ATP synthesis coupled proton transport+++GO:1902600///proton transmembrane transport	00190///Oxidative phosphorylation+++04714///Thermogenesis+++05010///Alzheimer disease+++05012///Parkinson disease+++05016///Huntington disease		M00158///F-type ATPase, eukaryotes
NM_001034697.2	TUBB4A	mRNA	[Cellular Component]---GO:0005737///cytoplasm+++GO:0005829///cytosol+++GO:0005856///cytoskeleton+++GO:0005874///microtubule+++GO:0005929///cilium+++GO:0005930///axoneme+++GO:0033269///internode region of axon+++GO:0042995///cell projection+++GO:0043025///neuronal cell body+++GO:0043209///myelin sheath+++[Molecular Function]---GO:0000166///nucleotide binding+++GO:0003924///GTPase activity+++GO:000…	cellular_component+++molecular_function+++biological_process	[Cellular Component]---cell part+++cell+++organelle+++supramolecular complex+++organelle part+++[Molecular Function]---binding+++catalytic activity+++structural molecule activity+++[Biological Process]---cellular process+++cellular component organization or biogenesis+++regulation of biological process+++negative regulation of biological process+++biological regulation				GO:0005737///cytoplasm+++GO:0005829///cytosol+++GO:0005856///cytoskeleton+++GO:0005874///microtubule+++GO:0005929///cilium+++GO:0005930///axoneme+++GO:0033269///internode region of axon+++GO:0042995///cell projection+++GO:0043025///neuronal cell body+++GO:0043209///myelin sheath	GO:0000166///nucleotide binding+++GO:0003924///GTPase activity+++GO:0005200///structural constituent of cytoskeleton+++GO:0005509///calcium ion binding+++GO:0005525///GTP binding	GO:0000226///microtubule cytoskeleton organization+++GO:0000278///mitotic cell cycle+++GO:0007017///microtubule-based process+++GO:0031115///negative regulation of microtubule polymerization	04145///Phagosome+++04540///Gap junction+++05130///Pathogenic Escherichia coli infection	H00679///Hypomyelinating leukodystrophy+++H00838///Congenital fibrosis of the extraocular muscles+++H01579///Congenital symmetric circumferential skin creases+++H01740///Macrothrombocytopenia+++H01881///Complex cortical dysplasia with other brain malformations+++H01897///Oocyte maturation defect
NM_001034700.2	SRSF3	mRNA	[Cellular Component]---GO:0005634///nucleus+++GO:0005737///cytoplasm+++GO:0016607///nuclear speck+++[Molecular Function]---GO:0003676///nucleic acid binding+++GO:0003723///RNA binding+++GO:0043274///phospholipase binding+++[Biological Process]---GO:0000381///regulation of alternative mRNA splicing, via spliceosome+++GO:0006397///mRNA processing+++GO:0006406///mRNA export from nucleus+++GO:0008380…	cellular_component+++molecular_function+++biological_process	[Cellular Component]---organelle+++cell part+++cell+++membrane-enclosed lumen+++organelle part+++[Molecular Function]---binding+++[Biological Process]---metabolic process+++regulation of biological process+++cellular process+++biological regulation+++localization+++response to stimulus				GO:0005634///nucleus+++GO:0005737///cytoplasm+++GO:0016607///nuclear speck	GO:0003676///nucleic acid binding+++GO:0003723///RNA binding+++GO:0043274///phospholipase binding	GO:0000381///regulation of alternative mRNA splicing, via spliceosome+++GO:0006397///mRNA processing+++GO:0006406///mRNA export from nucleus+++GO:0008380///RNA splicing+++GO:0045292///mRNA cis splicing, via spliceosome+++GO:0048024///regulation of mRNA splicing, via spliceosome+++GO:0051028///mRNA transport+++GO:1990830///cellular response to leukemia inhibitory factor	03040///Spliceosome+++05168///Herpes simplex virus 1 infection
NM_001034701.1	DAZAP2	mRNA	[Cellular Component]---GO:0005634///nucleus+++GO:0005737///cytoplasm+++GO:0016607///nuclear speck+++GO:0032991///protein-containing complex+++[Molecular Function]---GO:0030971///receptor tyrosine kinase binding+++GO:0031435///mitogen-activated protein kinase kinase kinase binding+++GO:0042802///identical protein binding+++GO:0043539///protein serine/threonine kinase activator activity+++GO:005069…	cellular_component+++molecular_function+++biological_process	[Cellular Component]---organelle+++cell part+++cell+++membrane-enclosed lumen+++organelle part+++protein-containing complex+++[Molecular Function]---binding+++molecular function regulator+++[Biological Process]---metabolic process+++regulation of biological process+++positive regulation of biological process+++cellular process+++biological regulation				GO:0005634///nucleus+++GO:0005737///cytoplasm+++GO:0016607///nuclear speck+++GO:0032991///protein-containing complex	GO:0030971///receptor tyrosine kinase binding+++GO:0031435///mitogen-activated protein kinase kinase kinase binding+++GO:0042802///identical protein binding+++GO:0043539///protein serine/threonine kinase activator activity+++GO:0050699///WW domain binding	GO:0071902///positive regulation of protein serine/threonine kinase activity
NM_001034703.2	ELOVL1	mRNA	[Cellular Component]---GO:0005634///nucleus+++GO:0005783///endoplasmic reticulum+++GO:0005789///endoplasmic reticulum membrane+++GO:0016020///membrane+++GO:0016021///integral component of membrane+++GO:0016592///mediator complex+++GO:0030176///integral component of endoplasmic reticulum membrane+++[Molecular Function]---GO:0003712///transcription coregulator activity+++GO:0009922///fatty acid elo…	cellular_component+++molecular_function+++biological_process	[Cellular Component]---organelle+++cell part+++cell+++membrane+++membrane part+++organelle part+++membrane-enclosed lumen+++protein-containing complex+++[Molecular Function]---transcription regulator activity+++catalytic activity+++[Biological Process]---metabolic process+++regulation of biological process+++cellular process+++biological regulation				GO:0005634///nucleus+++GO:0005783///endoplasmic reticulum+++GO:0005789///endoplasmic reticulum membrane+++GO:0016020///membrane+++GO:0016021///integral component of membrane+++GO:0016592///mediator complex+++GO:0030176///integral component of endoplasmic reticulum membrane	GO:0003712///transcription coregulator activity+++GO:0009922///fatty acid elongase activity+++GO:0016740///transferase activity+++GO:0102336///3-oxo-arachidoyl-CoA synthase activity+++GO:0102337///3-oxo-cerotoyl-CoA synthase activity+++GO:0102338///3-oxo-lignoceronyl-CoA synthase activity+++GO:0102756///very-long-chain 3-ketoacyl-CoA synthase activity	GO:0006357///regulation of transcription by RNA polymerase II+++GO:0006629///lipid metabolic process+++GO:0006631///fatty acid metabolic process+++GO:0006633///fatty acid biosynthetic process+++GO:0006636///unsaturated fatty acid biosynthetic process+++GO:0019367///fatty acid elongation, saturated fatty acid+++GO:0030148///sphingolipid biosynthetic process+++GO:0034625///fatty acid elongation, mo…	00062///Fatty acid elongation+++01040///Biosynthesis of unsaturated fatty acids+++01212///Fatty acid metabolism		M00415///Fatty acid elongation in endoplasmic reticulum	R09419///acyl-CoA:malonyl-CoA C-acyltransferase (decarboxylating) Malonyl-CoA + Acyl-CoA <=> 3-Oxoacyl-CoA + CoA + CO2+++R10825///very-long-chain acyl-CoA:malonyl-CoA C-acyltransferase (decarboxylating) Very-long-chain acyl-CoA + Malonyl-CoA <=> Very-long-chain 3-oxoacyl-CoA + CO2 + CoA
NM_001034706.2	ATG9A	mRNA	[Cellular Component]---GO:0000407///phagophore assembly site+++GO:0000421///autophagosome membrane+++GO:0005768///endosome+++GO:0005776///autophagosome+++GO:0005794///Golgi apparatus+++GO:0016020///membrane+++GO:0016021///integral component of membrane+++GO:0031410///cytoplasmic vesicle+++GO:0031902///late endosome membrane+++[Biological Process]---GO:0000045///autophagosome assembly+++GO:0000422…	cellular_component+++biological_process	[Cellular Component]---cell part+++cell+++membrane+++organelle+++organelle part+++membrane part+++[Biological Process]---metabolic process+++cellular process+++cellular component organization or biogenesis+++localization				GO:0000407///phagophore assembly site+++GO:0000421///autophagosome membrane+++GO:0005768///endosome+++GO:0005776///autophagosome+++GO:0005794///Golgi apparatus+++GO:0016020///membrane+++GO:0016021///integral component of membrane+++GO:0031410///cytoplasmic vesicle+++GO:0031902///late endosome membrane		GO:0000045///autophagosome assembly+++GO:0000422///autophagy of mitochondrion+++GO:0006914///autophagy+++GO:0015031///protein transport+++GO:0034497///protein localization to phagophore assembly site+++GO:0044805///late nucleophagy	04136///Autophagy - other+++04137///Mitophagy - animal+++04140///Autophagy - animal
NM_001034710.3	CREM	mRNA	[Cellular Component]---GO:0005634///nucleus+++GO:0005667///transcription factor complex+++[Molecular Function]---GO:0000977///RNA polymerase II regulatory region sequence-specific DNA binding+++GO:0001227///DNA-binding transcription repressor activity, RNA polymerase II-specific+++GO:0003677///DNA binding+++GO:0003700///DNA-binding transcription factor activity+++[Biological Process]---GO:0000122…	cellular_component+++molecular_function+++biological_process	[Cellular Component]---organelle+++cell part+++cell+++protein-containing complex+++[Molecular Function]---binding+++transcription regulator activity+++[Biological Process]---metabolic process+++regulation of biological process+++negative regulation of biological process+++cellular process+++biological regulation+++reproduction+++reproductive process+++multicellular organismal process+++multi-orga…				GO:0005634///nucleus+++GO:0005667///transcription factor complex	GO:0000977///RNA polymerase II regulatory region sequence-specific DNA binding+++GO:0001227///DNA-binding transcription repressor activity, RNA polymerase II-specific+++GO:0003677///DNA binding+++GO:0003700///DNA-binding transcription factor activity	GO:0000122///negative regulation of transcription by RNA polymerase II+++GO:0006355///regulation of transcription, DNA-templated+++GO:0006687///glycosphingolipid metabolic process+++GO:0007283///spermatogenesis+++GO:0045944///positive regulation of transcription by RNA polymerase II	04261///Adrenergic signaling in cardiomyocytes
NM_001034713.2	ARPC2	mRNA	[Cellular Component]---GO:0005634///nucleus+++GO:0005737///cytoplasm+++GO:0005829///cytosol+++GO:0005856///cytoskeleton+++GO:0005885///Arp2/3 protein complex+++GO:0015629///actin cytoskeleton+++GO:0030054///cell junction+++GO:0035861///site of double-strand break+++GO:0042995///cell projection+++GO:0043005///neuron projection+++GO:0045202///synapse+++[Molecular Function]---GO:0003779///actin bind…	cellular_component+++molecular_function+++biological_process	[Cellular Component]---organelle+++cell part+++cell+++protein-containing complex+++organelle part+++cell junction+++synapse+++[Molecular Function]---binding+++structural molecule activity+++[Biological Process]---cellular process+++cellular component organization or biogenesis+++regulation of biological process+++biological regulation+++positive regulation of biological process				GO:0005634///nucleus+++GO:0005737///cytoplasm+++GO:0005829///cytosol+++GO:0005856///cytoskeleton+++GO:0005885///Arp2/3 protein complex+++GO:0015629///actin cytoskeleton+++GO:0030054///cell junction+++GO:0035861///site of double-strand break+++GO:0042995///cell projection+++GO:0043005///neuron projection+++GO:0045202///synapse	GO:0003779///actin binding+++GO:0005200///structural constituent of cytoskeleton+++GO:0051015///actin filament binding	GO:0030041///actin filament polymerization+++GO:0030833///regulation of actin filament polymerization+++GO:0034314///Arp2/3 complex-mediated actin nucleation	04144///Endocytosis+++04666///Fc gamma R-mediated phagocytosis+++04810///Regulation of actin cytoskeleton+++05100///Bacterial invasion of epithelial cells+++05130///Pathogenic Escherichia coli infection+++05131///Shigellosis+++05132///Salmonella infection
NM_001034717.1	RAD21	mRNA	[Cellular Component]---GO:0000775///chromosome, centromeric region+++GO:0000785///chromatin+++GO:0000794///condensed nuclear chromosome+++GO:0000798///nuclear cohesin complex+++GO:0000922///spindle pole+++GO:0005634///nucleus+++GO:0005654///nucleoplasm+++GO:0005694///chromosome+++GO:0005737///cytoplasm+++GO:0005829///cytosol+++GO:0005856///cytoskeleton+++GO:0008278///cohesin complex+++GO:0016363/…	cellular_component+++molecular_function+++biological_process	[Cellular Component]---organelle+++cell part+++cell+++organelle part+++membrane-enclosed lumen+++protein-containing complex+++[Molecular Function]---binding+++[Biological Process]---metabolic process+++response to stimulus+++cellular process+++regulation of biological process+++biological regulation+++cellular component organization or biogenesis+++developmental process+++multicellular organismal…				GO:0000775///chromosome, centromeric region+++GO:0000785///chromatin+++GO:0000794///condensed nuclear chromosome+++GO:0000798///nuclear cohesin complex+++GO:0000922///spindle pole+++GO:0005634///nucleus+++GO:0005654///nucleoplasm+++GO:0005694///chromosome+++GO:0005737///cytoplasm+++GO:0005829///cytosol+++GO:0005856///cytoskeleton+++GO:0008278///cohesin complex+++GO:0016363///nuclear matrix+++GO:0…	GO:0003682///chromatin binding	GO:0006281///DNA repair+++GO:0006302///double-strand break repair+++GO:0006357///regulation of transcription by RNA polymerase II+++GO:0006915///apoptotic process+++GO:0006974///cellular response to DNA damage stimulus+++GO:0007049///cell cycle+++GO:0007059///chromosome segregation+++GO:0007062///sister chromatid cohesion+++GO:0007275///multicellular organism development+++GO:0010972///negative r…	04110///Cell cycle	H00631///Cornelia de Lange syndrome
NM_001034727.3	XBP1	mRNA	[Cellular Component]---GO:0005623///cell+++GO:0005634///nucleus+++GO:0005737///cytoplasm+++GO:0005783///endoplasmic reticulum+++GO:0005789///endoplasmic reticulum membrane+++GO:0016020///membrane+++GO:0016021///integral component of membrane+++GO:0030176///integral component of endoplasmic reticulum membrane+++[Molecular Function]---GO:0000977///RNA polymerase II regulatory region sequence-specif…	cellular_component+++molecular_function+++biological_process	[Cellular Component]---cell+++organelle+++cell part+++membrane+++membrane part+++organelle part+++[Molecular Function]---binding+++transcription regulator activity+++[Biological Process]---developmental process+++multicellular organismal process+++cell proliferation+++regulation of biological process+++immune system process+++positive regulation of biological process+++biological regulation+++met…				GO:0005623///cell+++GO:0005634///nucleus+++GO:0005737///cytoplasm+++GO:0005783///endoplasmic reticulum+++GO:0005789///endoplasmic reticulum membrane+++GO:0016020///membrane+++GO:0016021///integral component of membrane+++GO:0030176///integral component of endoplasmic reticulum membrane	GO:0000977///RNA polymerase II regulatory region sequence-specific DNA binding+++GO:0000978///RNA polymerase II proximal promoter sequence-specific DNA binding+++GO:0000981///DNA-binding transcription factor activity, RNA polymerase II-specific+++GO:0000987///proximal promoter sequence-specific DNA binding+++GO:0003677///DNA binding+++GO:0003700///DNA-binding transcription factor activity+++GO:00…	GO:0001525///angiogenesis+++GO:0001889///liver development+++GO:0001935///endothelial cell proliferation+++GO:0002639///positive regulation of immunoglobulin production+++GO:0006355///regulation of transcription, DNA-templated+++GO:0006366///transcription by RNA polymerase II+++GO:0006511///ubiquitin-dependent protein catabolic process+++GO:0006915///apoptotic process+++GO:0006986///response to u…	04141///Protein processing in endoplasmic reticulum+++04932///Non-alcoholic fatty liver disease (NAFLD)
NM_001034728.1	THBS4	mRNA	[Cellular Component]---GO:0005576///extracellular region+++GO:0005604///basement membrane+++GO:0005615///extracellular space+++GO:0005783///endoplasmic reticulum+++GO:0016529///sarcoplasmic reticulum+++GO:0062023///collagen-containing extracellular matrix+++[Molecular Function]---GO:0005178///integrin binding+++GO:0005509///calcium ion binding+++GO:0008083///growth factor activity+++GO:0008201///…	cellular_component+++molecular_function+++biological_process	[Cellular Component]---extracellular region+++extracellular region part+++organelle+++cell part+++cell+++[Molecular Function]---binding+++molecular function regulator+++[Biological Process]---regulation of biological process+++cell proliferation+++positive regulation of biological process+++cellular process+++biological regulation+++response to stimulus+++biological adhesion+++signaling+++develop…				GO:0005576///extracellular region+++GO:0005604///basement membrane+++GO:0005615///extracellular space+++GO:0005783///endoplasmic reticulum+++GO:0016529///sarcoplasmic reticulum+++GO:0062023///collagen-containing extracellular matrix	GO:0005178///integrin binding+++GO:0005509///calcium ion binding+++GO:0008083///growth factor activity+++GO:0008201///heparin binding	GO:0001938///positive regulation of endothelial cell proliferation+++GO:0006986///response to unfolded protein+++GO:0007155///cell adhesion+++GO:0007165///signal transduction+++GO:0016525///negative regulation of angiogenesis+++GO:0034103///regulation of tissue remodeling+++GO:0034976///response to endoplasmic reticulum stress+++GO:0048266///behavioral response to pain+++GO:0048771///tissue remod…	04145///Phagosome+++04151///PI3K-Akt signaling pathway+++04510///Focal adhesion+++04512///ECM-receptor interaction+++05144///Malaria+++05165///Human papillomavirus infection	H00476///Multiple epiphyseal dysplasia+++H00477///Pseudoachondroplasia
NM_001034733.2	SH2D1A	mRNA	[Cellular Component]---GO:0005737///cytoplasm+++[Molecular Function]---GO:0005070///SH3/SH2 adaptor activity+++[Biological Process]---GO:0002250///adaptive immune response+++GO:0002376///immune system process+++GO:0006959///humoral immune response+++GO:0006968///cellular defense response+++GO:0007267///cell-cell signaling+++GO:0009967///positive regulation of signal transduction+++GO:0045087///in…	cellular_component+++molecular_function+++biological_process	[Cellular Component]---cell part+++cell+++[Molecular Function]---binding+++[Biological Process]---immune system process+++response to stimulus+++signaling+++cellular process+++regulation of biological process+++positive regulation of biological process+++biological regulation+++cell killing				GO:0005737///cytoplasm	GO:0005070///SH3/SH2 adaptor activity	GO:0002250///adaptive immune response+++GO:0002376///immune system process+++GO:0006959///humoral immune response+++GO:0006968///cellular defense response+++GO:0007267///cell-cell signaling+++GO:0009967///positive regulation of signal transduction+++GO:0045087///innate immune response+++GO:0045954///positive regulation of natural killer cell mediated cytotoxicity	04650///Natural killer cell mediated cytotoxicity	H00107///Other well-defined immunodeficiency syndromes+++H01969///X-linked lymphoproliferative syndrome
NM_001034744.2	TMEM37	mRNA	[Cellular Component]---GO:0016020///membrane+++GO:0016021///integral component of membrane+++[Molecular Function]---GO:0005244///voltage-gated ion channel activity+++GO:0005262///calcium channel activity+++[Biological Process]---GO:0034220///ion transmembrane transport+++GO:0070588///calcium ion transmembrane transport	cellular_component+++molecular_function+++biological_process	[Cellular Component]---membrane+++membrane part+++[Molecular Function]---transporter activity+++[Biological Process]---localization				GO:0016020///membrane+++GO:0016021///integral component of membrane	GO:0005244///voltage-gated ion channel activity+++GO:0005262///calcium channel activity	GO:0034220///ion transmembrane transport+++GO:0070588///calcium ion transmembrane transport
NM_001034749.1	SPTLC1	mRNA	[Cellular Component]---GO:0005783///endoplasmic reticulum+++GO:0005789///endoplasmic reticulum membrane+++GO:0016020///membrane+++GO:0016021///integral component of membrane+++GO:0017059///serine C-palmitoyltransferase complex+++GO:0035339///SPOTS complex+++[Molecular Function]---GO:0003824///catalytic activity+++GO:0004758///serine C-palmitoyltransferase activity+++GO:0016740///transferase activ…	cellular_component+++molecular_function+++biological_process	[Cellular Component]---organelle+++cell part+++cell+++membrane+++membrane part+++organelle part+++protein-containing complex+++[Molecular Function]---catalytic activity+++binding+++[Biological Process]---metabolic process+++cellular process+++regulation of biological process+++positive regulation of biological process+++biological regulation				GO:0005783///endoplasmic reticulum+++GO:0005789///endoplasmic reticulum membrane+++GO:0016020///membrane+++GO:0016021///integral component of membrane+++GO:0017059///serine C-palmitoyltransferase complex+++GO:0035339///SPOTS complex	GO:0003824///catalytic activity+++GO:0004758///serine C-palmitoyltransferase activity+++GO:0016740///transferase activity+++GO:0016746///transferase activity, transferring acyl groups+++GO:0030170///pyridoxal phosphate binding	GO:0006629///lipid metabolic process+++GO:0006665///sphingolipid metabolic process+++GO:0006686///sphingomyelin biosynthetic process+++GO:0009058///biosynthetic process+++GO:0030148///sphingolipid biosynthetic process+++GO:0046511///sphinganine biosynthetic process+++GO:0046512///sphingosine biosynthetic process+++GO:0046513///ceramide biosynthetic process+++GO:1904504///positive regulation of li…	00600///Sphingolipid metabolism+++04071///Sphingolipid signaling pathway	H00265///Hereditary sensory and autonomic neuropathy	M00094///Ceramide biosynthesis+++M00099///Sphingosine biosynthesis	R01281///Palmitoyl-CoA:L-serine C-palmitoyltransferase (decarboxylating) Palmitoyl-CoA + L-Serine <=> 3-Dehydrosphinganine + CoA + CO2
NM_001034754.1	TAF12	mRNA	[Cellular Component]---GO:0000124///SAGA complex+++GO:0005634///nucleus+++GO:0005669///transcription factor TFIID complex+++GO:0030914///STAGA complex+++GO:0033276///transcription factor TFTC complex+++GO:0046695///SLIK (SAGA-like) complex+++[Molecular Function]---GO:0003677///DNA binding+++GO:0003713///transcription coactivator activity+++GO:0004402///histone acetyltransferase activity+++GO:0008…	cellular_component+++molecular_function+++biological_process	[Cellular Component]---membrane-enclosed lumen+++organelle+++cell part+++protein-containing complex+++cell+++organelle part+++[Molecular Function]---binding+++transcription regulator activity+++catalytic activity+++[Biological Process]---metabolic process+++cellular process+++cellular component organization or biogenesis+++regulation of biological process+++positive regulation of biological proce…				GO:0000124///SAGA complex+++GO:0005634///nucleus+++GO:0005669///transcription factor TFIID complex+++GO:0030914///STAGA complex+++GO:0033276///transcription factor TFTC complex+++GO:0046695///SLIK (SAGA-like) complex	GO:0003677///DNA binding+++GO:0003713///transcription coactivator activity+++GO:0004402///histone acetyltransferase activity+++GO:0008134///transcription factor binding+++GO:0016251///RNA polymerase II general transcription initiation factor activity+++GO:0017025///TBP-class protein binding+++GO:0046982///protein heterodimerization activity	GO:0006352///DNA-templated transcription, initiation+++GO:0006367///transcription initiation from RNA polymerase II promoter+++GO:0043966///histone H3 acetylation+++GO:0051091///positive regulation of DNA-binding transcription factor activity+++GO:0051123///RNA polymerase II preinitiation complex assembly+++GO:1903508///positive regulation of nucleic acid-templated transcription	03022///Basal transcription factors
NM_001034755.1	MOB3C	mRNA	[Molecular Function]---GO:0046872///metal ion binding	molecular_function	[Molecular Function]---binding					GO:0046872///metal ion binding
NM_001034765.1	THY1	mRNA	[Cellular Component]---GO:0005623///cell+++GO:0005783///endoplasmic reticulum+++GO:0005886///plasma membrane+++GO:0009897///external side of plasma membrane+++GO:0009986///cell surface+++GO:0016324///apical plasma membrane+++GO:0030425///dendrite+++GO:0030426///growth cone+++GO:0031362///anchored component of external side of plasma membrane+++GO:0045121///membrane raft+++[Molecular Function]---G…	cellular_component+++molecular_function+++biological_process	[Cellular Component]---cell+++organelle+++cell part+++membrane+++membrane part+++[Molecular Function]---molecular function regulator+++binding+++[Biological Process]---developmental process+++multicellular organismal process+++biological adhesion+++regulation of biological process+++biological regulation+++immune system process+++locomotion+++localization+++cellular process+++positive regulation …				GO:0005623///cell+++GO:0005783///endoplasmic reticulum+++GO:0005886///plasma membrane+++GO:0009897///external side of plasma membrane+++GO:0009986///cell surface+++GO:0016324///apical plasma membrane+++GO:0030425///dendrite+++GO:0030426///growth cone+++GO:0031362///anchored component of external side of plasma membrane+++GO:0045121///membrane raft	GO:0005096///GTPase activator activity+++GO:0005178///integrin binding+++GO:0019901///protein kinase binding+++GO:0034235///GPI anchor binding	GO:0001525///angiogenesis+++GO:0001952///regulation of cell-matrix adhesion+++GO:0002693///positive regulation of cellular extravasation+++GO:0006469///negative regulation of protein kinase activity+++GO:0007010///cytoskeleton organization+++GO:0007155///cell adhesion+++GO:0007229///integrin-mediated signaling pathway+++GO:0007267///cell-cell signaling+++GO:0030334///regulation of cell migration+…	04670///Leukocyte transendothelial migration
NM_001034772.1	HMGN1	mRNA	[Cellular Component]---GO:0000785///chromatin+++GO:0005634///nucleus+++[Molecular Function]---GO:0003677///DNA binding+++GO:0003682///chromatin binding+++GO:0031492///nucleosomal DNA binding+++[Biological Process]---GO:0000720///pyrimidine dimer repair by nucleotide-excision repair+++GO:0006283///transcription-coupled nucleotide-excision repair+++GO:0006325///chromatin organization+++GO:0006357//…	cellular_component+++molecular_function+++biological_process	[Cellular Component]---organelle+++cell part+++cell+++organelle part+++[Molecular Function]---binding+++[Biological Process]---metabolic process+++response to stimulus+++cellular process+++cellular component organization or biogenesis+++regulation of biological process+++biological regulation+++developmental process+++multicellular organismal process+++cell proliferation				GO:0000785///chromatin+++GO:0005634///nucleus	GO:0003677///DNA binding+++GO:0003682///chromatin binding+++GO:0031492///nucleosomal DNA binding	GO:0000720///pyrimidine dimer repair by nucleotide-excision repair+++GO:0006283///transcription-coupled nucleotide-excision repair+++GO:0006325///chromatin organization+++GO:0006357///regulation of transcription by RNA polymerase II+++GO:0010224///response to UV-B+++GO:0010225///response to UV-C+++GO:0040034///regulation of development, heterochronic+++GO:0048597///post-embryonic camera-type eye …
NM_001034776.2	TRA2B	mRNA	[Cellular Component]---GO:0005623///cell+++GO:0005634///nucleus+++GO:0005637///nuclear inner membrane+++GO:0005654///nucleoplasm+++GO:0005681///spliceosomal complex+++GO:0032991///protein-containing complex+++GO:1990904///ribonucleoprotein complex+++[Molecular Function]---GO:0003676///nucleic acid binding+++GO:0003723///RNA binding+++GO:0003729///mRNA binding+++GO:0019904///protein domain specifi…	cellular_component+++molecular_function+++biological_process	[Cellular Component]---cell+++organelle+++cell part+++membrane+++organelle part+++membrane-enclosed lumen+++protein-containing complex+++[Molecular Function]---binding+++[Biological Process]---metabolic process+++regulation of biological process+++cellular process+++biological regulation+++developmental process+++multicellular organismal process+++positive regulation of biological process+++respo…				GO:0005623///cell+++GO:0005634///nucleus+++GO:0005637///nuclear inner membrane+++GO:0005654///nucleoplasm+++GO:0005681///spliceosomal complex+++GO:0032991///protein-containing complex+++GO:1990904///ribonucleoprotein complex	GO:0003676///nucleic acid binding+++GO:0003723///RNA binding+++GO:0003729///mRNA binding+++GO:0019904///protein domain specific binding+++GO:0036002///pre-mRNA binding+++GO:0042802///identical protein binding	GO:0000381///regulation of alternative mRNA splicing, via spliceosome+++GO:0000398///mRNA splicing, via spliceosome+++GO:0006397///mRNA processing+++GO:0008380///RNA splicing+++GO:0021796///cerebral cortex regionalization+++GO:0043484///regulation of RNA splicing+++GO:0048026///positive regulation of mRNA splicing, via spliceosome+++GO:0051252///regulation of RNA metabolic process+++GO:0071333///…	03040///Spliceosome
NM_001034780.1	ADAT2	mRNA	[Cellular Component]---GO:0052718///tRNA-specific adenosine-34 deaminase complex+++[Molecular Function]---GO:0003824///catalytic activity+++GO:0008251///tRNA-specific adenosine deaminase activity+++GO:0008270///zinc ion binding+++GO:0016787///hydrolase activity+++GO:0046872///metal ion binding+++GO:0052717///tRNA-specific adenosine-34 deaminase activity+++[Biological Process]---GO:0002100///tRNA …	cellular_component+++molecular_function+++biological_process	[Cellular Component]---cell part+++protein-containing complex+++cell+++[Molecular Function]---catalytic activity+++binding+++[Biological Process]---metabolic process+++cellular process				GO:0052718///tRNA-specific adenosine-34 deaminase complex	GO:0003824///catalytic activity+++GO:0008251///tRNA-specific adenosine deaminase activity+++GO:0008270///zinc ion binding+++GO:0016787///hydrolase activity+++GO:0046872///metal ion binding+++GO:0052717///tRNA-specific adenosine-34 deaminase activity	GO:0002100///tRNA wobble adenosine to inosine editing+++GO:0008033///tRNA processing
NM_001034786.2	TMEM50B	mRNA	[Cellular Component]---GO:0000139///Golgi membrane+++GO:0005783///endoplasmic reticulum+++GO:0005789///endoplasmic reticulum membrane+++GO:0005794///Golgi apparatus+++GO:0016020///membrane+++GO:0016021///integral component of membrane+++[Biological Process]---GO:0032511///late endosome to vacuole transport via multivesicular body sorting pathway	cellular_component+++biological_process	[Cellular Component]---membrane+++organelle+++cell part+++cell+++organelle part+++membrane part+++[Biological Process]---localization				GO:0000139///Golgi membrane+++GO:0005783///endoplasmic reticulum+++GO:0005789///endoplasmic reticulum membrane+++GO:0005794///Golgi apparatus+++GO:0016020///membrane+++GO:0016021///integral component of membrane		GO:0032511///late endosome to vacuole transport via multivesicular body sorting pathway
NM_001034811.1	AP5S1	mRNA	[Cellular Component]---GO:0005654///nucleoplasm+++GO:0005764///lysosome+++GO:0005770///late endosome+++GO:0005829///cytosol+++GO:0030119///AP-type membrane coat adaptor complex+++[Biological Process]---GO:0000724///double-strand break repair via homologous recombination+++GO:0016197///endosomal transport	cellular_component+++biological_process	[Cellular Component]---membrane-enclosed lumen+++organelle+++cell part+++cell+++organelle part+++membrane+++membrane part+++protein-containing complex+++[Biological Process]---metabolic process+++response to stimulus+++cellular process+++localization				GO:0005654///nucleoplasm+++GO:0005764///lysosome+++GO:0005770///late endosome+++GO:0005829///cytosol+++GO:0030119///AP-type membrane coat adaptor complex		GO:0000724///double-strand break repair via homologous recombination+++GO:0016197///endosomal transport
NM_001034812.2	TMED9	mRNA	[Cellular Component]---GO:0000139///Golgi membrane+++GO:0005783///endoplasmic reticulum+++GO:0005789///endoplasmic reticulum membrane+++GO:0005793///endoplasmic reticulum-Golgi intermediate compartment+++GO:0005794///Golgi apparatus+++GO:0008021///synaptic vesicle+++GO:0016020///membrane+++GO:0016021///integral component of membrane+++GO:0030134///COPII-coated ER to Golgi transport vesicle+++GO:0…	cellular_component+++molecular_function+++biological_process	[Cellular Component]---membrane+++organelle+++cell part+++cell+++organelle part+++membrane part+++synapse+++synapse part+++[Molecular Function]---binding+++[Biological Process]---localization+++cellular process+++cellular component organization or biogenesis+++regulation of biological process+++positive regulation of biological process+++biological regulation				GO:0000139///Golgi membrane+++GO:0005783///endoplasmic reticulum+++GO:0005789///endoplasmic reticulum membrane+++GO:0005793///endoplasmic reticulum-Golgi intermediate compartment+++GO:0005794///Golgi apparatus+++GO:0008021///synaptic vesicle+++GO:0016020///membrane+++GO:0016021///integral component of membrane+++GO:0030134///COPII-coated ER to Golgi transport vesicle+++GO:0033116///endoplasmic re…	GO:0019905///syntaxin binding	GO:0006886///intracellular protein transport+++GO:0006888///ER to Golgi vesicle-mediated transport+++GO:0007030///Golgi organization+++GO:0010638///positive regulation of organelle organization+++GO:0015031///protein transport+++GO:0048205///COPI coating of Golgi vesicle
NM_001035008.2	RPL37A	mRNA	[Cellular Component]---GO:0005840///ribosome+++[Molecular Function]---GO:0003735///structural constituent of ribosome+++GO:0046872///metal ion binding+++[Biological Process]---GO:0006412///translation	cellular_component+++molecular_function+++biological_process	[Cellular Component]---organelle+++cell part+++protein-containing complex+++cell+++[Molecular Function]---structural molecule activity+++binding+++[Biological Process]---metabolic process+++cellular process				GO:0005840///ribosome	GO:0003735///structural constituent of ribosome+++GO:0046872///metal ion binding	GO:0006412///translation	03010///Ribosome
NM_001035015.1	TOM1	mRNA	[Cellular Component]---GO:0005737///cytoplasm+++GO:0005768///endosome+++GO:0005769///early endosome+++GO:0005829///cytosol+++GO:0016020///membrane+++[Molecular Function]---GO:0030276///clathrin binding+++[Biological Process]---GO:0006886///intracellular protein transport+++GO:0015031///protein transport	cellular_component+++molecular_function+++biological_process	[Cellular Component]---cell part+++cell+++organelle+++membrane+++[Molecular Function]---binding+++[Biological Process]---localization				GO:0005737///cytoplasm+++GO:0005768///endosome+++GO:0005769///early endosome+++GO:0005829///cytosol+++GO:0016020///membrane	GO:0030276///clathrin binding	GO:0006886///intracellular protein transport+++GO:0015031///protein transport
NM_001035016.1	AMY2B	mRNA	[Molecular Function]---GO:0003824///catalytic activity+++GO:0004556///alpha-amylase activity+++GO:0016787///hydrolase activity+++GO:0016798///hydrolase activity, acting on glycosyl bonds+++GO:0043169///cation binding+++GO:0103025///alpha-amylase activity (releasing maltohexaose)+++[Biological Process]---GO:0005975///carbohydrate metabolic process+++GO:0008152///metabolic process	molecular_function+++biological_process	[Molecular Function]---catalytic activity+++binding+++[Biological Process]---metabolic process					GO:0003824///catalytic activity+++GO:0004556///alpha-amylase activity+++GO:0016787///hydrolase activity+++GO:0016798///hydrolase activity, acting on glycosyl bonds+++GO:0043169///cation binding+++GO:0103025///alpha-amylase activity (releasing maltohexaose)	GO:0005975///carbohydrate metabolic process+++GO:0008152///metabolic process	00500///Starch and sucrose metabolism+++04972///Pancreatic secretion+++04973///Carbohydrate digestion and absorption			R02108///1,4-alpha-D-Glucan glucanohydrolase Starch + H2O <=> Dextrin + Starch+++R02112///1,4-alpha-D-Glucan maltohydrolase Starch <=> Dextrin + Maltose+++R11262///maltodextrin maltohydrolase Maltodextrin + H2O <=> Maltose
NM_001035018.2	AIMP1	mRNA	[Cellular Component]---GO:0005829///cytosol+++GO:0009986///cell surface+++GO:0017101///aminoacyl-tRNA synthetase multienzyme complex+++[Molecular Function]---GO:0000049///tRNA binding+++GO:0003723///RNA binding+++GO:0042803///protein homodimerization activity+++GO:0051020///GTPase binding+++[Biological Process]---GO:0001937///negative regulation of endothelial cell proliferation+++GO:0007267///ce…	cellular_component+++molecular_function+++biological_process	[Cellular Component]---cell part+++cell+++protein-containing complex+++[Molecular Function]---binding+++[Biological Process]---regulation of biological process+++cell proliferation+++negative regulation of biological process+++cellular process+++biological regulation+++signaling+++immune system process+++locomotion+++localization				GO:0005829///cytosol+++GO:0009986///cell surface+++GO:0017101///aminoacyl-tRNA synthetase multienzyme complex	GO:0000049///tRNA binding+++GO:0003723///RNA binding+++GO:0042803///protein homodimerization activity+++GO:0051020///GTPase binding	GO:0001937///negative regulation of endothelial cell proliferation+++GO:0007267///cell-cell signaling+++GO:0050900///leukocyte migration		H00679///Hypomyelinating leukodystrophy
NM_001035019.2	SMPDL3A	mRNA	[Cellular Component]---GO:0005576///extracellular region+++GO:0005615///extracellular space+++[Molecular Function]---GO:0004767///sphingomyelin phosphodiesterase activity+++GO:0008081///phosphoric diester hydrolase activity+++GO:0008270///zinc ion binding+++GO:0016787///hydrolase activity+++GO:0046872///metal ion binding+++[Biological Process]---GO:0006685///sphingomyelin catabolic process+++GO:0…	cellular_component+++molecular_function+++biological_process	[Cellular Component]---extracellular region+++extracellular region part+++[Molecular Function]---catalytic activity+++binding+++[Biological Process]---metabolic process+++cellular process				GO:0005576///extracellular region+++GO:0005615///extracellular space	GO:0004767///sphingomyelin phosphodiesterase activity+++GO:0008081///phosphoric diester hydrolase activity+++GO:0008270///zinc ion binding+++GO:0016787///hydrolase activity+++GO:0046872///metal ion binding	GO:0006685///sphingomyelin catabolic process+++GO:0009143///nucleoside triphosphate catabolic process
NM_001035028.2	EIF4B	mRNA	[Cellular Component]---GO:0005844///polysome+++[Molecular Function]---GO:0003676///nucleic acid binding+++GO:0003723///RNA binding+++GO:0003743///translation initiation factor activity+++GO:0033592///RNA strand annealing activity+++[Biological Process]---GO:0006413///translational initiation+++GO:0097010///eukaryotic translation initiation factor 4F complex assembly	cellular_component+++molecular_function+++biological_process	[Cellular Component]---protein-containing complex+++[Molecular Function]---binding+++[Biological Process]---metabolic process+++cellular process+++cellular component organization or biogenesis				GO:0005844///polysome	GO:0003676///nucleic acid binding+++GO:0003723///RNA binding+++GO:0003743///translation initiation factor activity+++GO:0033592///RNA strand annealing activity	GO:0006413///translational initiation+++GO:0097010///eukaryotic translation initiation factor 4F complex assembly	03013///RNA transport+++04150///mTOR signaling pathway+++04151///PI3K-Akt signaling pathway+++05205///Proteoglycans in cancer
NM_001035030.2	MTMR11	mRNA	[Cellular Component]---GO:0005737///cytoplasm+++[Molecular Function]---GO:0004438///phosphatidylinositol-3-phosphatase activity+++[Biological Process]---GO:0046856///phosphatidylinositol dephosphorylation	cellular_component+++molecular_function+++biological_process	[Cellular Component]---cell part+++cell+++[Molecular Function]---catalytic activity+++[Biological Process]---metabolic process+++cellular process				GO:0005737///cytoplasm	GO:0004438///phosphatidylinositol-3-phosphatase activity	GO:0046856///phosphatidylinositol dephosphorylation
NM_001035037.3	CRYZL1	mRNA	[Molecular Function]---GO:0016491///oxidoreductase activity+++[Biological Process]---GO:0055114///oxidation-reduction process	molecular_function+++biological_process	[Molecular Function]---catalytic activity+++[Biological Process]---metabolic process					GO:0016491///oxidoreductase activity	GO:0055114///oxidation-reduction process
NM_001035039.2	FLAD1	mRNA	[Cellular Component]---GO:0005829///cytosol+++GO:0005886///plasma membrane+++[Molecular Function]---GO:0000166///nucleotide binding+++GO:0003824///catalytic activity+++GO:0003919///FMN adenylyltransferase activity+++GO:0005524///ATP binding+++GO:0016740///transferase activity+++GO:0016779///nucleotidyltransferase activity+++GO:0042802///identical protein binding+++[Biological Process]---GO:000674…	cellular_component+++molecular_function+++biological_process	[Cellular Component]---cell part+++cell+++membrane+++[Molecular Function]---binding+++catalytic activity+++[Biological Process]---metabolic process+++cellular process				GO:0005829///cytosol+++GO:0005886///plasma membrane	GO:0000166///nucleotide binding+++GO:0003824///catalytic activity+++GO:0003919///FMN adenylyltransferase activity+++GO:0005524///ATP binding+++GO:0016740///transferase activity+++GO:0016779///nucleotidyltransferase activity+++GO:0042802///identical protein binding	GO:0006747///FAD biosynthetic process	00740///Riboflavin metabolism		M00125///Riboflavin biosynthesis, GTP => riboflavin/FMN/FAD	R00161///ATP:FMN adenylyltransferase ATP + FMN <=> Diphosphate + FAD
NM_001035045.1	FSCN1	mRNA	[Cellular Component]---GO:0001725///stress fiber+++GO:0001726///ruffle+++GO:0002102///podosome+++GO:0005737///cytoplasm+++GO:0005829///cytosol+++GO:0005856///cytoskeleton+++GO:0005902///microvillus+++GO:0005911///cell-cell junction+++GO:0015629///actin cytoskeleton+++GO:0030027///lamellipodium+++GO:0030175///filopodium+++GO:0030426///growth cone+++GO:0031253///cell projection membrane+++GO:004439…	cellular_component+++molecular_function+++biological_process	[Cellular Component]---organelle+++cell part+++cell+++organelle part+++protein-containing complex+++cell junction+++membrane+++membrane part+++[Molecular Function]---binding+++[Biological Process]---cellular process+++cellular component organization or biogenesis+++regulation of biological process+++positive regulation of biological process+++biological regulation+++locomotion+++localization				GO:0001725///stress fiber+++GO:0001726///ruffle+++GO:0002102///podosome+++GO:0005737///cytoplasm+++GO:0005829///cytosol+++GO:0005856///cytoskeleton+++GO:0005902///microvillus+++GO:0005911///cell-cell junction+++GO:0015629///actin cytoskeleton+++GO:0030027///lamellipodium+++GO:0030175///filopodium+++GO:0030426///growth cone+++GO:0031253///cell projection membrane+++GO:0044393///microspike+++GO:007…	GO:0003779///actin binding+++GO:0008144///drug binding+++GO:0030674///protein binding, bridging+++GO:0051015///actin filament binding	GO:0007015///actin filament organization+++GO:0007043///cell-cell junction assembly+++GO:0007163///establishment or maintenance of cell polarity+++GO:0010592///positive regulation of lamellipodium assembly+++GO:0016477///cell migration+++GO:0030035///microspike assembly+++GO:0030036///actin cytoskeleton organization+++GO:0030046///parallel actin filament bundle assembly+++GO:0032534///regulation …	05206///MicroRNAs in cancer
NM_001035055.2	CLDN11	mRNA	[Cellular Component]---GO:0005886///plasma membrane+++GO:0005923///bicellular tight junction+++GO:0016020///membrane+++GO:0016021///integral component of membrane+++GO:0030054///cell junction+++GO:0045178///basal part of cell+++GO:0070160///tight junction+++[Molecular Function]---GO:0005198///structural molecule activity+++[Biological Process]---GO:0007155///cell adhesion+++GO:0007283///spermatog…	cellular_component+++molecular_function+++biological_process	[Cellular Component]---membrane+++cell part+++cell+++cell junction+++membrane part+++[Molecular Function]---structural molecule activity+++[Biological Process]---biological adhesion+++reproduction+++reproductive process+++multicellular organismal process+++multi-organism process+++developmental process+++cellular process+++cellular component organization or biogenesis				GO:0005886///plasma membrane+++GO:0005923///bicellular tight junction+++GO:0016020///membrane+++GO:0016021///integral component of membrane+++GO:0030054///cell junction+++GO:0045178///basal part of cell+++GO:0070160///tight junction	GO:0005198///structural molecule activity	GO:0007155///cell adhesion+++GO:0007283///spermatogenesis+++GO:0008366///axon ensheathment+++GO:0070830///bicellular tight junction assembly	04514///Cell adhesion molecules (CAMs)+++04530///Tight junction+++04670///Leukocyte transendothelial migration+++05130///Pathogenic Escherichia coli infection+++05160///Hepatitis C	H00605///Deafness, autosomal recessive+++H00742///Neonatal ichthyosis-sclerosing cholangitis (NISCH) syndrome+++H01210///Hypomagnesemia+++H01439///Williams-Beuren syndrome
NM_001035057.2	HCLS1	mRNA	[Cellular Component]---GO:0005634///nucleus+++GO:0005667///transcription factor complex+++GO:0005737///cytoplasm+++GO:0005829///cytosol+++GO:0005884///actin filament+++GO:0005886///plasma membrane+++GO:0014069///postsynaptic density+++GO:0030027///lamellipodium+++GO:0030425///dendrite+++GO:0030427///site of polarized growth+++GO:0030864///cortical actin cytoskeleton+++GO:0045211///postsynaptic me…	cellular_component+++molecular_function+++biological_process	[Cellular Component]---organelle+++cell part+++cell+++protein-containing complex+++supramolecular complex+++organelle part+++membrane+++synapse+++synapse part+++membrane part+++[Molecular Function]---binding+++[Biological Process]---metabolic process+++regulation of biological process+++negative regulation of biological process+++cellular process+++biological regulation+++cell proliferation+++pos…				GO:0005634///nucleus+++GO:0005667///transcription factor complex+++GO:0005737///cytoplasm+++GO:0005829///cytosol+++GO:0005884///actin filament+++GO:0005886///plasma membrane+++GO:0014069///postsynaptic density+++GO:0030027///lamellipodium+++GO:0030425///dendrite+++GO:0030427///site of polarized growth+++GO:0030864///cortical actin cytoskeleton+++GO:0045211///postsynaptic membrane	GO:0001085///RNA polymerase II transcription factor binding+++GO:0003779///actin binding+++GO:0017124///SH3 domain binding+++GO:0019901///protein kinase binding+++GO:0044877///protein-containing complex binding+++GO:0051015///actin filament binding	GO:0000122///negative regulation of transcription by RNA polymerase II+++GO:0008284///positive regulation of cell proliferation+++GO:0009725///response to hormone+++GO:0014068///positive regulation of phosphatidylinositol 3-kinase signaling+++GO:0030041///actin filament polymerization+++GO:0030218///erythrocyte differentiation+++GO:0030833///regulation of actin filament polymerization+++GO:003085…	04530///Tight junction+++05100///Bacterial invasion of epithelial cells+++05130///Pathogenic Escherichia coli infection+++05131///Shigellosis+++05205///Proteoglycans in cancer
NM_001035062.2	KRTCAP3	mRNA	[Cellular Component]---GO:0016020///membrane+++GO:0016021///integral component of membrane	cellular_component	[Cellular Component]---membrane+++membrane part				GO:0016020///membrane+++GO:0016021///integral component of membrane
NM_001035063.1	IFNGR1	mRNA	[Cellular Component]---GO:0005886///plasma membrane+++GO:0016020///membrane+++GO:0016021///integral component of membrane+++[Molecular Function]---GO:0004896///cytokine receptor activity+++GO:0019955///cytokine binding+++[Biological Process]---GO:0019221///cytokine-mediated signaling pathway	cellular_component+++molecular_function+++biological_process	[Cellular Component]---membrane+++cell part+++cell+++membrane part+++[Molecular Function]---molecular transducer activity+++binding+++[Biological Process]---regulation of biological process+++response to stimulus+++signaling+++cellular process+++biological regulation				GO:0005886///plasma membrane+++GO:0016020///membrane+++GO:0016021///integral component of membrane	GO:0004896///cytokine receptor activity+++GO:0019955///cytokine binding	GO:0019221///cytokine-mediated signaling pathway	04060///Cytokine-cytokine receptor interaction+++04066///HIF-1 signaling pathway+++04217///Necroptosis+++04380///Osteoclast differentiation+++04630///Jak-STAT signaling pathway+++04650///Natural killer cell mediated cytotoxicity+++04658///Th1 and Th2 cell differentiation+++04659///Th17 cell differentiation+++05132///Salmonella infection+++05140///Leishmaniasis+++05142///Chagas disease (American t…	H00089///IFN-gamma/IL-12 axis+++H00342///Tuberculosis
NM_001035071.1	HAO2	mRNA	[Cellular Component]---GO:0005777///peroxisome+++[Molecular Function]---GO:0003824///catalytic activity+++GO:0003973///(S)-2-hydroxy-acid oxidase activity+++GO:0004459///L-lactate dehydrogenase activity+++GO:0010181///FMN binding+++GO:0016491///oxidoreductase activity+++GO:0047730///carnosine synthase activity+++GO:0052852///very-long-chain-(S)-2-hydroxy-acid oxidase activity+++GO:0052853///long-…	cellular_component+++molecular_function+++biological_process	[Cellular Component]---organelle+++cell part+++cell+++[Molecular Function]---catalytic activity+++binding+++[Biological Process]---metabolic process+++cellular process				GO:0005777///peroxisome	GO:0003824///catalytic activity+++GO:0003973///(S)-2-hydroxy-acid oxidase activity+++GO:0004459///L-lactate dehydrogenase activity+++GO:0010181///FMN binding+++GO:0016491///oxidoreductase activity+++GO:0047730///carnosine synthase activity+++GO:0052852///very-long-chain-(S)-2-hydroxy-acid oxidase activity+++GO:0052853///long-chain-(S)-2-hydroxy-long-chain-acid oxidase activity+++GO:0052854///medi…	GO:0019395///fatty acid oxidation+++GO:0019516///lactate oxidation+++GO:0035499///carnosine biosynthetic process+++GO:0055114///oxidation-reduction process	00630///Glyoxylate and dicarboxylate metabolism+++01200///Carbon metabolism+++04146///Peroxisome		M00532///Photorespiration	R00475///glycolate:oxygen 2-oxidoreductase Glycolate + Oxygen <=> Glyoxylate + Hydrogen peroxide
NM_001035077.2	FASTK	mRNA	[Molecular Function]---GO:0004672///protein kinase activity+++GO:0004674///protein serine/threonine kinase activity+++GO:0016301///kinase activity+++[Biological Process]---GO:0006468///protein phosphorylation+++GO:0016310///phosphorylation+++GO:0043484///regulation of RNA splicing	molecular_function+++biological_process	[Molecular Function]---catalytic activity+++[Biological Process]---metabolic process+++cellular process+++regulation of biological process+++biological regulation					GO:0004672///protein kinase activity+++GO:0004674///protein serine/threonine kinase activity+++GO:0016301///kinase activity	GO:0006468///protein phosphorylation+++GO:0016310///phosphorylation+++GO:0043484///regulation of RNA splicing
NM_001035088.2	DHRS11	mRNA	[Cellular Component]---GO:0005576///extracellular region+++[Molecular Function]---GO:0000166///nucleotide binding+++GO:0000253///3-keto sterol reductase activity+++GO:0004303///estradiol 17-beta-dehydrogenase activity+++GO:0016491///oxidoreductase activity+++GO:0072555///17-beta-ketosteroid reductase activity+++GO:0072582///17-beta-hydroxysteroid dehydrogenase (NADP+) activity+++[Biological Proce…	cellular_component+++molecular_function+++biological_process	[Cellular Component]---extracellular region+++[Molecular Function]---binding+++catalytic activity+++[Biological Process]---metabolic process+++cellular process+++biological regulation				GO:0005576///extracellular region	GO:0000166///nucleotide binding+++GO:0000253///3-keto sterol reductase activity+++GO:0004303///estradiol 17-beta-dehydrogenase activity+++GO:0016491///oxidoreductase activity+++GO:0072555///17-beta-ketosteroid reductase activity+++GO:0072582///17-beta-hydroxysteroid dehydrogenase (NADP+) activity	GO:0006629///lipid metabolic process+++GO:0006694///steroid biosynthetic process+++GO:0006703///estrogen biosynthetic process+++GO:0008202///steroid metabolic process+++GO:0055114///oxidation-reduction process	00140///Steroid hormone biosynthesis
NM_001035090.1	OXNAD1	mRNA	[Molecular Function]---GO:0016491///oxidoreductase activity+++[Biological Process]---GO:0055114///oxidation-reduction process	molecular_function+++biological_process	[Molecular Function]---catalytic activity+++[Biological Process]---metabolic process					GO:0016491///oxidoreductase activity	GO:0055114///oxidation-reduction process
NM_001035095.2	PMM2	mRNA	[Cellular Component]---GO:0005737///cytoplasm+++GO:0005829///cytosol+++[Molecular Function]---GO:0004615///phosphomannomutase activity+++GO:0016853///isomerase activity+++[Biological Process]---GO:0006013///mannose metabolic process+++GO:0006487///protein N-linked glycosylation+++GO:0009298///GDP-mannose biosynthetic process+++GO:0045047///protein targeting to ER	cellular_component+++molecular_function+++biological_process	[Cellular Component]---cell part+++cell+++[Molecular Function]---catalytic activity+++[Biological Process]---metabolic process+++cellular process+++localization				GO:0005737///cytoplasm+++GO:0005829///cytosol	GO:0004615///phosphomannomutase activity+++GO:0016853///isomerase activity	GO:0006013///mannose metabolic process+++GO:0006487///protein N-linked glycosylation+++GO:0009298///GDP-mannose biosynthetic process+++GO:0045047///protein targeting to ER	00051///Fructose and mannose metabolism+++00520///Amino sugar and nucleotide sugar metabolism	H00118///Congenital disorders of glycosylation type I	M00114///Ascorbate biosynthesis, plants, glucose-6P => ascorbate	R01818///D-mannose 6-phosphate 1,6-phosphomutase D-Mannose 6-phosphate <=> D-Mannose 1-phosphate
NM_001035102.2	SLC39A5	mRNA	[Cellular Component]---GO:0005623///cell+++GO:0005887///integral component of plasma membrane+++GO:0016020///membrane+++GO:0016021///integral component of membrane+++GO:0016323///basolateral plasma membrane+++[Molecular Function]---GO:0005385///zinc ion transmembrane transporter activity+++GO:0046873///metal ion transmembrane transporter activity+++[Biological Process]---GO:0001654///eye developm…	cellular_component+++molecular_function+++biological_process	[Cellular Component]---cell+++membrane+++cell part+++membrane part+++[Molecular Function]---transporter activity+++[Biological Process]---developmental process+++multicellular organismal process+++cellular process+++biological regulation+++localization+++metabolic process+++regulation of biological process+++response to stimulus+++signaling+++positive regulation of biological process				GO:0005623///cell+++GO:0005887///integral component of plasma membrane+++GO:0016020///membrane+++GO:0016021///integral component of membrane+++GO:0016323///basolateral plasma membrane	GO:0005385///zinc ion transmembrane transporter activity+++GO:0046873///metal ion transmembrane transporter activity	GO:0001654///eye development+++GO:0006882///cellular zinc ion homeostasis+++GO:0030001///metal ion transport+++GO:0030509///BMP signaling pathway+++GO:0034224///cellular response to zinc ion starvation+++GO:0048026///positive regulation of mRNA splicing, via spliceosome+++GO:0055085///transmembrane transport+++GO:0071578///zinc ion import across plasma membrane		H02041///Myopia
NM_001035112.1	CDC42SE1	mRNA	[Cellular Component]---GO:0005737///cytoplasm+++GO:0005856///cytoskeleton+++GO:0005886///plasma membrane+++GO:0016020///membrane+++[Molecular Function]---GO:0017048///Rho GTPase binding+++[Biological Process]---GO:0006909///phagocytosis+++GO:0008360///regulation of cell shape+++GO:0035023///regulation of Rho protein signal transduction	cellular_component+++molecular_function+++biological_process	[Cellular Component]---cell part+++cell+++organelle+++membrane+++[Molecular Function]---binding+++[Biological Process]---localization+++developmental process+++regulation of biological process+++cellular process+++cellular component organization or biogenesis+++biological regulation+++response to stimulus+++signaling				GO:0005737///cytoplasm+++GO:0005856///cytoskeleton+++GO:0005886///plasma membrane+++GO:0016020///membrane	GO:0017048///Rho GTPase binding	GO:0006909///phagocytosis+++GO:0008360///regulation of cell shape+++GO:0035023///regulation of Rho protein signal transduction
NM_001035282.2	DGKD	mRNA	[Cellular Component]---GO:0005737///cytoplasm+++GO:0005829///cytosol+++GO:0005886///plasma membrane+++GO:0016020///membrane+++GO:0016021///integral component of membrane+++[Molecular Function]---GO:0000166///nucleotide binding+++GO:0003951///NAD+ kinase activity+++GO:0004143///diacylglycerol kinase activity+++GO:0005524///ATP binding+++GO:0016301///kinase activity+++GO:0016740///transferase activ…	cellular_component+++molecular_function+++biological_process	[Cellular Component]---cell part+++cell+++membrane+++membrane part+++[Molecular Function]---binding+++catalytic activity+++[Biological Process]---regulation of biological process+++response to stimulus+++signaling+++cellular process+++biological regulation+++metabolic process				GO:0005737///cytoplasm+++GO:0005829///cytosol+++GO:0005886///plasma membrane+++GO:0016020///membrane+++GO:0016021///integral component of membrane	GO:0000166///nucleotide binding+++GO:0003951///NAD+ kinase activity+++GO:0004143///diacylglycerol kinase activity+++GO:0005524///ATP binding+++GO:0016301///kinase activity+++GO:0016740///transferase activity+++GO:0019900///kinase binding+++GO:0042802///identical protein binding+++GO:0042803///protein homodimerization activity+++GO:0046982///protein heterodimerization activity	GO:0007165///signal transduction+++GO:0007205///protein kinase C-activating G protein-coupled receptor signaling pathway+++GO:0010033///response to organic substance+++GO:0016310///phosphorylation+++GO:0035556///intracellular signal transduction	00561///Glycerolipid metabolism+++00564///Glycerophospholipid metabolism+++04070///Phosphatidylinositol signaling system+++04072///Phospholipase D signaling pathway+++04361///Axon regeneration+++05231///Choline metabolism in cancer	H01657///Nephrotic syndrome+++H01726///Membranoproliferative glomerulonephritis		R02240///ATP:1,2-diacylglycerol 3-phosphotransferase ATP + 1,2-Diacyl-sn-glycerol <=> ADP + Phosphatidate
NM_001035285.1	SERINC2	mRNA	[Cellular Component]---GO:0016021///integral component of membrane+++[Biological Process]---GO:0006658///phosphatidylserine metabolic process+++GO:0006665///sphingolipid metabolic process	cellular_component+++biological_process	[Cellular Component]---membrane+++membrane part+++[Biological Process]---metabolic process+++cellular process				GO:0016021///integral component of membrane		GO:0006658///phosphatidylserine metabolic process+++GO:0006665///sphingolipid metabolic process
NM_001035288.1	CALB2	mRNA	[Cellular Component]---GO:0005623///cell+++GO:0005634///nucleus+++GO:0005829///cytosol+++GO:0005921///gap junction+++GO:0030425///dendrite+++GO:0043005///neuron projection+++GO:0043195///terminal bouton+++GO:0045202///synapse+++GO:0098688///parallel fiber to Purkinje cell synapse+++[Molecular Function]---GO:0005509///calcium ion binding+++GO:0046872///metal ion binding+++GO:0099534///calcium ion …	cellular_component+++molecular_function+++biological_process	[Cellular Component]---cell+++organelle+++cell part+++cell junction+++synapse+++synapse part+++[Molecular Function]---binding+++[Biological Process]---cellular process+++biological regulation+++regulation of biological process+++signaling+++positive regulation of biological process				GO:0005623///cell+++GO:0005634///nucleus+++GO:0005829///cytosol+++GO:0005921///gap junction+++GO:0030425///dendrite+++GO:0043005///neuron projection+++GO:0043195///terminal bouton+++GO:0045202///synapse+++GO:0098688///parallel fiber to Purkinje cell synapse	GO:0005509///calcium ion binding+++GO:0046872///metal ion binding+++GO:0099534///calcium ion binding involved in regulation of presynaptic cytosolic calcium ion concentration	GO:0051480///regulation of cytosolic calcium ion concentration+++GO:0099509///regulation of presynaptic cytosolic calcium ion concentration+++GO:1900271///regulation of long-term synaptic potentiation
NM_001035291.1	COMMD7	mRNA	[Cellular Component]---GO:0031410///cytoplasmic vesicle+++[Molecular Function]---GO:0051059///NF-kappaB binding+++[Biological Process]---GO:0032088///negative regulation of NF-kappaB transcription factor activity+++GO:0033209///tumor necrosis factor-mediated signaling pathway+++GO:0045892///negative regulation of transcription, DNA-templated	cellular_component+++molecular_function+++biological_process	[Cellular Component]---organelle+++cell part+++cell+++[Molecular Function]---binding+++[Biological Process]---metabolic process+++regulation of biological process+++negative regulation of biological process+++cellular process+++biological regulation+++response to stimulus+++signaling				GO:0031410///cytoplasmic vesicle	GO:0051059///NF-kappaB binding	GO:0032088///negative regulation of NF-kappaB transcription factor activity+++GO:0033209///tumor necrosis factor-mediated signaling pathway+++GO:0045892///negative regulation of transcription, DNA-templated
NM_001035294.1	SLA2	mRNA	[Cellular Component]---GO:0005654///nucleoplasm+++GO:0005770///late endosome+++GO:0005794///Golgi apparatus+++GO:0005886///plasma membrane+++GO:0005942///phosphatidylinositol 3-kinase complex+++GO:0031410///cytoplasmic vesicle+++GO:0043231///intracellular membrane-bounded organelle+++[Molecular Function]---GO:0005070///SH3/SH2 adaptor activity+++GO:0046935///1-phosphatidylinositol-3-kinase regula…	cellular_component+++molecular_function+++biological_process	[Cellular Component]---membrane-enclosed lumen+++organelle+++cell part+++cell+++organelle part+++membrane+++membrane part+++protein-containing complex+++[Molecular Function]---binding+++molecular function regulator+++[Biological Process]---metabolic process+++regulation of biological process+++negative regulation of biological process+++cellular process+++biological regulation+++response to stimu…				GO:0005654///nucleoplasm+++GO:0005770///late endosome+++GO:0005794///Golgi apparatus+++GO:0005886///plasma membrane+++GO:0005942///phosphatidylinositol 3-kinase complex+++GO:0031410///cytoplasmic vesicle+++GO:0043231///intracellular membrane-bounded organelle	GO:0005070///SH3/SH2 adaptor activity+++GO:0046935///1-phosphatidylinositol-3-kinase regulator activity+++GO:0047485///protein N-terminus binding	GO:0000122///negative regulation of transcription by RNA polymerase II+++GO:0009966///regulation of signal transduction+++GO:0042110///T cell activation+++GO:0043551///regulation of phosphatidylinositol 3-kinase activity+++GO:0046854///phosphatidylinositol phosphorylation+++GO:0050849///negative regulation of calcium-mediated signaling
NM_001035311.2	RNF186	mRNA	[Cellular Component]---GO:0005783///endoplasmic reticulum+++GO:0005789///endoplasmic reticulum membrane+++GO:0016020///membrane+++GO:0016021///integral component of membrane+++[Molecular Function]---GO:0004842///ubiquitin-protein transferase activity+++GO:0016740///transferase activity+++GO:0046872///metal ion binding+++GO:0061630///ubiquitin protein ligase activity+++[Biological Process]---GO:00…	cellular_component+++molecular_function+++biological_process	[Cellular Component]---organelle+++cell part+++cell+++membrane+++membrane part+++organelle part+++[Molecular Function]---catalytic activity+++binding+++[Biological Process]---metabolic process+++cellular process+++regulation of biological process+++signaling+++response to stimulus+++biological regulation+++localization				GO:0005783///endoplasmic reticulum+++GO:0005789///endoplasmic reticulum membrane+++GO:0016020///membrane+++GO:0016021///integral component of membrane	GO:0004842///ubiquitin-protein transferase activity+++GO:0016740///transferase activity+++GO:0046872///metal ion binding+++GO:0061630///ubiquitin protein ligase activity	GO:0016567///protein ubiquitination+++GO:0035519///protein K29-linked ubiquitination+++GO:0043161///proteasome-mediated ubiquitin-dependent protein catabolic process+++GO:0051865///protein autoubiquitination+++GO:0070059///intrinsic apoptotic signaling pathway in response to endoplasmic reticulum stress+++GO:0070534///protein K63-linked ubiquitination+++GO:0070585///protein localization to mitoch…
NM_001035324.2	RBM8A	mRNA	[Cellular Component]---GO:0005634///nucleus+++GO:0005681///spliceosomal complex+++GO:0005737///cytoplasm+++GO:0016607///nuclear speck+++GO:0035145///exon-exon junction complex+++GO:0071006///U2-type catalytic step 1 spliceosome+++[Molecular Function]---GO:0003676///nucleic acid binding+++GO:0003723///RNA binding+++GO:0003729///mRNA binding+++[Biological Process]---GO:0000184///nuclear-transcribed…	cellular_component+++molecular_function+++biological_process	[Cellular Component]---organelle+++cell part+++cell+++protein-containing complex+++organelle part+++membrane-enclosed lumen+++[Molecular Function]---binding+++[Biological Process]---metabolic process+++regulation of biological process+++negative regulation of biological process+++cellular process+++biological regulation+++localization				GO:0005634///nucleus+++GO:0005681///spliceosomal complex+++GO:0005737///cytoplasm+++GO:0016607///nuclear speck+++GO:0035145///exon-exon junction complex+++GO:0071006///U2-type catalytic step 1 spliceosome	GO:0003676///nucleic acid binding+++GO:0003723///RNA binding+++GO:0003729///mRNA binding	GO:0000184///nuclear-transcribed mRNA catabolic process, nonsense-mediated decay+++GO:0000381///regulation of alternative mRNA splicing, via spliceosome+++GO:0000398///mRNA splicing, via spliceosome+++GO:0006396///RNA processing+++GO:0006397///mRNA processing+++GO:0006417///regulation of translation+++GO:0008380///RNA splicing+++GO:0051028///mRNA transport	03013///RNA transport+++03015///mRNA surveillance pathway+++03040///Spliceosome	H01847///Thrombocytopenia-absent radius syndrome
NM_001035330.2	GPA33	mRNA	[Cellular Component]---GO:0005886///plasma membrane+++GO:0005887///integral component of plasma membrane+++GO:0016020///membrane+++GO:0016021///integral component of membrane	cellular_component	[Cellular Component]---membrane+++cell part+++cell+++membrane part				GO:0005886///plasma membrane+++GO:0005887///integral component of plasma membrane+++GO:0016020///membrane+++GO:0016021///integral component of membrane
NM_001035336.2	TNFRSF9	mRNA	[Cellular Component]---GO:0009897///external side of plasma membrane+++GO:0016020///membrane+++GO:0016021///integral component of membrane+++[Molecular Function]---GO:0019955///cytokine binding+++GO:0038023///signaling receptor activity+++[Biological Process]---GO:0006915///apoptotic process+++GO:0008285///negative regulation of cell proliferation+++GO:0042127///regulation of cell proliferation++…	cellular_component+++molecular_function+++biological_process	[Cellular Component]---membrane+++cell part+++membrane part+++cell+++[Molecular Function]---binding+++molecular transducer activity+++[Biological Process]---cellular process+++regulation of biological process+++cell proliferation+++negative regulation of biological process+++biological regulation+++localization+++multicellular organismal process				GO:0009897///external side of plasma membrane+++GO:0016020///membrane+++GO:0016021///integral component of membrane	GO:0019955///cytokine binding+++GO:0038023///signaling receptor activity	GO:0006915///apoptotic process+++GO:0008285///negative regulation of cell proliferation+++GO:0042127///regulation of cell proliferation+++GO:2001180///negative regulation of interleukin-10 secretion+++GO:2001183///negative regulation of interleukin-12 secretion	04060///Cytokine-cytokine receptor interaction
NM_001035340.2	ADPRS	mRNA	[Cellular Component]---GO:0005634///nucleus+++GO:0005654///nucleoplasm+++GO:0005694///chromosome+++GO:0005737///cytoplasm+++GO:0005739///mitochondrion+++GO:0005759///mitochondrial matrix+++GO:0016604///nuclear body+++GO:0090734///site of DNA damage+++[Molecular Function]---GO:0000287///magnesium ion binding+++GO:0004553///hydrolase activity, hydrolyzing O-glycosyl compounds+++GO:0004649///poly(AD…	cellular_component+++molecular_function+++biological_process	[Cellular Component]---organelle+++cell part+++cell+++membrane-enclosed lumen+++organelle part+++[Molecular Function]---binding+++catalytic activity+++[Biological Process]---metabolic process+++response to stimulus+++cellular process				GO:0005634///nucleus+++GO:0005654///nucleoplasm+++GO:0005694///chromosome+++GO:0005737///cytoplasm+++GO:0005739///mitochondrion+++GO:0005759///mitochondrial matrix+++GO:0016604///nuclear body+++GO:0090734///site of DNA damage	GO:0000287///magnesium ion binding+++GO:0004553///hydrolase activity, hydrolyzing O-glycosyl compounds+++GO:0004649///poly(ADP-ribose) glycohydrolase activity+++GO:0016787///hydrolase activity+++GO:0046872///metal ion binding+++GO:0061463///O-acetyl-ADP-ribose deacetylase activity	GO:0006281///DNA repair+++GO:0006974///cellular response to DNA damage stimulus+++GO:0071451///cellular response to superoxide
NM_001035341.1	ZNF746	mRNA	[Cellular Component]---GO:0005634///nucleus+++GO:0005737///cytoplasm+++[Molecular Function]---GO:0000976///transcription regulatory region sequence-specific DNA binding+++GO:0003676///nucleic acid binding+++GO:0003677///DNA binding+++GO:0031625///ubiquitin protein ligase binding+++GO:0044212///transcription regulatory region DNA binding+++GO:0046872///metal ion binding+++[Biological Process]---GO…	cellular_component+++molecular_function+++biological_process	[Cellular Component]---organelle+++cell part+++cell+++[Molecular Function]---binding+++[Biological Process]---metabolic process+++regulation of biological process+++negative regulation of biological process+++cellular process+++biological regulation+++positive regulation of biological process				GO:0005634///nucleus+++GO:0005737///cytoplasm	GO:0000976///transcription regulatory region sequence-specific DNA binding+++GO:0003676///nucleic acid binding+++GO:0003677///DNA binding+++GO:0031625///ubiquitin protein ligase binding+++GO:0044212///transcription regulatory region DNA binding+++GO:0046872///metal ion binding	GO:0000122///negative regulation of transcription by RNA polymerase II+++GO:0006355///regulation of transcription, DNA-templated+++GO:0045892///negative regulation of transcription, DNA-templated+++GO:0045944///positive regulation of transcription by RNA polymerase II+++GO:1901216///positive regulation of neuron death	05168///Herpes simplex virus 1 infection	H00513///Transient neonatal diabetes mellitus+++H01852///Postaxial polydactyly
NM_001035346.1	DHDDS	mRNA	[Cellular Component]---GO:0005783///endoplasmic reticulum+++GO:1904423///dehydrodolichyl diphosphate synthase complex+++[Molecular Function]---GO:0002094///polyprenyltransferase activity+++GO:0016740///transferase activity+++GO:0016765///transferase activity, transferring alkyl or aryl (other than methyl) groups+++GO:0045547///dehydrodolichyl diphosphate synthase activity+++[Biological Process]--…	cellular_component+++molecular_function+++biological_process	[Cellular Component]---organelle+++cell part+++cell+++protein-containing complex+++[Molecular Function]---catalytic activity+++[Biological Process]---metabolic process+++cellular process				GO:0005783///endoplasmic reticulum+++GO:1904423///dehydrodolichyl diphosphate synthase complex	GO:0002094///polyprenyltransferase activity+++GO:0016740///transferase activity+++GO:0016765///transferase activity, transferring alkyl or aryl (other than methyl) groups+++GO:0045547///dehydrodolichyl diphosphate synthase activity	GO:0006489///dolichyl diphosphate biosynthetic process+++GO:0016094///polyprenol biosynthetic process	00900///Terpenoid backbone biosynthesis	H00527///Retinitis pigmentosa		R05556///(2E,6E)-farnesyl-diphosphate:isopentenyl-diphosphate cistransferase (adding 10-55 isopentenyl units) trans,trans-Farnesyl diphosphate + n Isopentenyl diphosphate <=> Dehydrodolichol diphosphate + n Diphosphate
NM_001035347.1	CD151	mRNA	[Cellular Component]---GO:0005887///integral component of plasma membrane+++GO:0016020///membrane+++GO:0016021///integral component of membrane+++[Molecular Function]---GO:0005178///integrin binding+++[Biological Process]---GO:0016477///cell migration	cellular_component+++molecular_function+++biological_process	[Cellular Component]---membrane+++cell part+++membrane part+++cell+++[Molecular Function]---binding+++[Biological Process]---locomotion+++localization+++cellular process				GO:0005887///integral component of plasma membrane+++GO:0016020///membrane+++GO:0016021///integral component of membrane	GO:0005178///integrin binding	GO:0016477///cell migration		H00928///Nephropathy with pretibial epidermolysis bullosa and deafness
NM_001035349.1	ARID5A	mRNA	[Cellular Component]---GO:0005634///nucleus+++GO:0005654///nucleoplasm+++GO:0005730///nucleolus+++[Molecular Function]---GO:0001227///DNA-binding transcription repressor activity, RNA polymerase II-specific+++GO:0003677///DNA binding+++GO:0003714///transcription corepressor activity+++GO:0003723///RNA binding+++GO:0008134///transcription factor binding+++GO:0030331///estrogen receptor binding+++G…	cellular_component+++molecular_function+++biological_process	[Cellular Component]---organelle+++cell part+++cell+++membrane-enclosed lumen+++organelle part+++[Molecular Function]---transcription regulator activity+++binding+++[Biological Process]---metabolic process+++regulation of biological process+++negative regulation of biological process+++cellular process+++biological regulation+++immune system process+++response to stimulus				GO:0005634///nucleus+++GO:0005654///nucleoplasm+++GO:0005730///nucleolus	GO:0001227///DNA-binding transcription repressor activity, RNA polymerase II-specific+++GO:0003677///DNA binding+++GO:0003714///transcription corepressor activity+++GO:0003723///RNA binding+++GO:0008134///transcription factor binding+++GO:0030331///estrogen receptor binding+++GO:0043565///sequence-specific DNA binding+++GO:0044212///transcription regulatory region DNA binding+++GO:0046965///retin…	GO:0000122///negative regulation of transcription by RNA polymerase II+++GO:0002376///immune system process+++GO:0006357///regulation of transcription by RNA polymerase II+++GO:0045087///innate immune response+++GO:0071391///cellular response to estrogen stimulus
NM_001035352.1	PRUNE1	mRNA	[Cellular Component]---GO:0005634///nucleus+++GO:0005737///cytoplasm+++GO:0005829///cytosol+++GO:0005925///focal adhesion+++GO:0030054///cell junction+++[Molecular Function]---GO:0004309///exopolyphosphatase activity+++GO:0004427///inorganic diphosphatase activity+++GO:0015631///tubulin binding+++GO:0016462///pyrophosphatase activity+++GO:0016787///hydrolase activity+++GO:0016791///phosphatase ac…	cellular_component+++molecular_function+++biological_process	[Cellular Component]---organelle+++cell part+++cell+++cell junction+++[Molecular Function]---catalytic activity+++binding+++[Biological Process]---metabolic process+++cellular process+++regulation of biological process+++cellular component organization or biogenesis+++biological regulation+++developmental process+++multicellular organismal process				GO:0005634///nucleus+++GO:0005737///cytoplasm+++GO:0005829///cytosol+++GO:0005925///focal adhesion+++GO:0030054///cell junction	GO:0004309///exopolyphosphatase activity+++GO:0004427///inorganic diphosphatase activity+++GO:0015631///tubulin binding+++GO:0016462///pyrophosphatase activity+++GO:0016787///hydrolase activity+++GO:0016791///phosphatase activity+++GO:0046872///metal ion binding	GO:0006798///polyphosphate catabolic process+++GO:0016311///dephosphorylation+++GO:0031113///regulation of microtubule polymerization+++GO:0050767///regulation of neurogenesis	00230///Purine metabolism			R03409///guanosine 3'-diphosphate 5'-triphosphate 5'-phosphohydrolase Guanosine 3'-diphosphate 5'-triphosphate + H2O <=> Guanosine 3',5'-bis(diphosphate) + Orthophosphate
NM_001035353.2	PLVAP	mRNA	[Cellular Component]---GO:0005901///caveola+++GO:0009986///cell surface+++GO:0016020///membrane+++GO:0016021///integral component of membrane+++[Biological Process]---GO:0000165///MAPK cascade+++GO:0002693///positive regulation of cellular extravasation+++GO:0033209///tumor necrosis factor-mediated signaling pathway	cellular_component+++biological_process	[Cellular Component]---membrane+++cell part+++membrane part+++cell+++[Biological Process]---metabolic process+++regulation of biological process+++response to stimulus+++signaling+++cellular process+++biological regulation+++immune system process+++locomotion+++localization+++positive regulation of biological process				GO:0005901///caveola+++GO:0009986///cell surface+++GO:0016020///membrane+++GO:0016021///integral component of membrane		GO:0000165///MAPK cascade+++GO:0002693///positive regulation of cellular extravasation+++GO:0033209///tumor necrosis factor-mediated signaling pathway
NM_001035354.1	GPD1	mRNA	[Cellular Component]---GO:0005737///cytoplasm+++GO:0005829///cytosol+++GO:0009331///glycerol-3-phosphate dehydrogenase complex+++[Molecular Function]---GO:0004367///glycerol-3-phosphate dehydrogenase [NAD+] activity+++GO:0004368///glycerol-3-phosphate dehydrogenase (quinone) activity+++GO:0016491///oxidoreductase activity+++GO:0016616///oxidoreductase activity, acting on the CH-OH group of donors…	cellular_component+++molecular_function+++biological_process	[Cellular Component]---cell part+++cell+++protein-containing complex+++[Molecular Function]---catalytic activity+++binding+++[Biological Process]---metabolic process+++cellular process+++regulation of biological process+++positive regulation of biological process+++biological regulation+++response to stimulus				GO:0005737///cytoplasm+++GO:0005829///cytosol+++GO:0009331///glycerol-3-phosphate dehydrogenase complex	GO:0004367///glycerol-3-phosphate dehydrogenase [NAD+] activity+++GO:0004368///glycerol-3-phosphate dehydrogenase (quinone) activity+++GO:0016491///oxidoreductase activity+++GO:0016616///oxidoreductase activity, acting on the CH-OH group of donors, NAD or NADP as acceptor+++GO:0042803///protein homodimerization activity+++GO:0051287///NAD binding	GO:0005975///carbohydrate metabolic process+++GO:0006072///glycerol-3-phosphate metabolic process+++GO:0006094///gluconeogenesis+++GO:0006116///NADH oxidation+++GO:0006127///glycerophosphate shuttle+++GO:0045821///positive regulation of glycolytic process+++GO:0046168///glycerol-3-phosphate catabolic process+++GO:0055114///oxidation-reduction process+++GO:0071320///cellular response to cAMP+++GO:…	00564///Glycerophospholipid metabolism	H00728///Brugada syndrome		R00842///sn-Glycerol-3-phosphate:NAD+ 2-oxidoreductase sn-Glycerol 3-phosphate + NAD+ <=> Glycerone phosphate + NADH + H+
NM_001035358.1	MKNK1	mRNA	[Cellular Component]---GO:0005634///nucleus+++GO:0005654///nucleoplasm+++GO:0005737///cytoplasm+++[Molecular Function]---GO:0000166///nucleotide binding+++GO:0004672///protein kinase activity+++GO:0004674///protein serine/threonine kinase activity+++GO:0005516///calmodulin binding+++GO:0005524///ATP binding+++GO:0009931///calcium-dependent protein serine/threonine kinase activity+++GO:0016301///k…	cellular_component+++molecular_function+++biological_process	[Cellular Component]---organelle+++cell part+++cell+++membrane-enclosed lumen+++organelle part+++[Molecular Function]---binding+++catalytic activity+++[Biological Process]---metabolic process+++regulation of biological process+++cellular process+++biological regulation+++response to stimulus+++signaling				GO:0005634///nucleus+++GO:0005654///nucleoplasm+++GO:0005737///cytoplasm	GO:0000166///nucleotide binding+++GO:0004672///protein kinase activity+++GO:0004674///protein serine/threonine kinase activity+++GO:0005516///calmodulin binding+++GO:0005524///ATP binding+++GO:0009931///calcium-dependent protein serine/threonine kinase activity+++GO:0016301///kinase activity+++GO:0016740///transferase activity+++GO:0046872///metal ion binding	GO:0006417///regulation of translation+++GO:0006468///protein phosphorylation+++GO:0016310///phosphorylation+++GO:0018105///peptidyl-serine phosphorylation+++GO:0035556///intracellular signal transduction+++GO:0046777///protein autophosphorylation	04010///MAPK signaling pathway+++04066///HIF-1 signaling pathway+++04910///Insulin signaling pathway
NM_001035363.1	FLCN	mRNA	[Cellular Component]---GO:0005634///nucleus+++GO:0005737///cytoplasm+++GO:0005764///lysosome+++GO:0005765///lysosomal membrane+++GO:0005813///centrosome+++GO:0005815///microtubule organizing center+++GO:0005819///spindle+++GO:0005829///cytosol+++GO:0005856///cytoskeleton+++GO:0005886///plasma membrane+++GO:0005929///cilium+++GO:0016020///membrane+++GO:0030496///midbody+++GO:0042995///cell project…	cellular_component+++molecular_function+++biological_process	[Cellular Component]---organelle+++cell part+++cell+++membrane+++organelle part+++cell junction+++[Molecular Function]---binding+++molecular function regulator+++[Biological Process]---metabolic process+++regulation of biological process+++negative regulation of biological process+++cellular process+++biological regulation+++developmental process+++multicellular organismal process+++positive regu…				GO:0005634///nucleus+++GO:0005737///cytoplasm+++GO:0005764///lysosome+++GO:0005765///lysosomal membrane+++GO:0005813///centrosome+++GO:0005815///microtubule organizing center+++GO:0005819///spindle+++GO:0005829///cytosol+++GO:0005856///cytoskeleton+++GO:0005886///plasma membrane+++GO:0005929///cilium+++GO:0016020///membrane+++GO:0030496///midbody+++GO:0042995///cell projection+++GO:0044291///cell…	GO:0005085///guanyl-nucleotide exchange factor activity+++GO:0005096///GTPase activator activity+++GO:0044877///protein-containing complex binding	GO:0000122///negative regulation of transcription by RNA polymerase II+++GO:0001701///in utero embryonic development+++GO:0001932///regulation of protein phosphorylation+++GO:0001934///positive regulation of protein phosphorylation+++GO:0007043///cell-cell junction assembly+++GO:0009267///cellular response to starvation+++GO:0010508///positive regulation of autophagy+++GO:0010629///negative regul…	04150///mTOR signaling pathway+++05211///Renal cell carcinoma	H00021///Renal cell carcinoma+++H00818///Birt-Hogg-Dube syndrome+++H01110///Pneumothorax
NM_001035366.1	CTNNA1	mRNA	[Cellular Component]---GO:0005737///cytoplasm+++GO:0005856///cytoskeleton+++GO:0005886///plasma membrane+++GO:0005911///cell-cell junction+++GO:0005912///adherens junction+++GO:0005915///zonula adherens+++GO:0014704///intercalated disc+++GO:0015629///actin cytoskeleton+++GO:0016020///membrane+++GO:0016342///catenin complex+++GO:0016600///flotillin complex+++GO:0030027///lamellipodium+++GO:0030054…	cellular_component+++molecular_function+++biological_process	[Cellular Component]---cell part+++cell+++organelle+++membrane+++cell junction+++membrane part+++protein-containing complex+++[Molecular Function]---structural molecule activity+++binding+++[Biological Process]---biological adhesion+++cellular process+++developmental process+++regulation of biological process+++cell proliferation+++negative regulation of biological process+++multicellular organis…				GO:0005737///cytoplasm+++GO:0005856///cytoskeleton+++GO:0005886///plasma membrane+++GO:0005911///cell-cell junction+++GO:0005912///adherens junction+++GO:0005915///zonula adherens+++GO:0014704///intercalated disc+++GO:0015629///actin cytoskeleton+++GO:0016020///membrane+++GO:0016342///catenin complex+++GO:0016600///flotillin complex+++GO:0030027///lamellipodium+++GO:0030054///cell junction+++GO:0…	GO:0005198///structural molecule activity+++GO:0008013///beta-catenin binding+++GO:0017166///vinculin binding+++GO:0042802///identical protein binding+++GO:0045295///gamma-catenin binding+++GO:0045296///cadherin binding+++GO:0051015///actin filament binding	GO:0007155///cell adhesion+++GO:0007163///establishment or maintenance of cell polarity+++GO:0007406///negative regulation of neuroblast proliferation+++GO:0034613///cellular protein localization+++GO:0042127///regulation of cell proliferation+++GO:0043066///negative regulation of apoptotic process+++GO:0043297///apical junction assembly+++GO:0045880///positive regulation of smoothened signaling …	04390///Hippo signaling pathway+++04520///Adherens junction+++04670///Leukocyte transendothelial migration+++05100///Bacterial invasion of epithelial cells+++05200///Pathways in cancer+++05213///Endometrial cancer+++05226///Gastric cancer+++05412///Arrhythmogenic right ventricular cardiomyopathy (ARVC)	H01881///Complex cortical dysplasia with other brain malformations+++H01890///Pattern dystrophies of the retinal pigment epithelium
NM_001035370.2	KLHDC8B	mRNA	[Cellular Component]---GO:0005737///cytoplasm+++GO:0005829///cytosol+++GO:0030496///midbody+++GO:0045171///intercellular bridge+++GO:0110070///cellularization cleavage furrow+++[Biological Process]---GO:0007049///cell cycle+++GO:0051301///cell division+++GO:0098813///nuclear chromosome segregation+++GO:0140014///mitotic nuclear division+++GO:1902410///mitotic cytokinetic process	cellular_component+++biological_process	[Cellular Component]---cell part+++cell+++extracellular region part+++extracellular region+++membrane+++membrane part+++[Biological Process]---cellular process+++cellular component organization or biogenesis				GO:0005737///cytoplasm+++GO:0005829///cytosol+++GO:0030496///midbody+++GO:0045171///intercellular bridge+++GO:0110070///cellularization cleavage furrow		GO:0007049///cell cycle+++GO:0051301///cell division+++GO:0098813///nuclear chromosome segregation+++GO:0140014///mitotic nuclear division+++GO:1902410///mitotic cytokinetic process
NM_001035373.2	ANXA9	mRNA	[Cellular Component]---GO:0005615///extracellular space+++GO:0005623///cell+++GO:0005634///nucleus+++GO:0005737///cytoplasm+++GO:0005829///cytosol+++GO:0005886///plasma membrane+++GO:0009986///cell surface+++GO:0031982///vesicle+++GO:0045202///synapse+++[Molecular Function]---GO:0001786///phosphatidylserine binding+++GO:0002020///protease binding+++GO:0005262///calcium channel activity+++GO:00055…	cellular_component+++molecular_function+++biological_process	[Cellular Component]---extracellular region part+++extracellular region+++cell+++organelle+++cell part+++membrane+++synapse+++[Molecular Function]---binding+++transporter activity+++molecular transducer activity+++molecular function regulator+++[Biological Process]---developmental process+++multicellular organismal process+++cellular process+++cellular component organization or biogenesis+++metab…				GO:0005615///extracellular space+++GO:0005623///cell+++GO:0005634///nucleus+++GO:0005737///cytoplasm+++GO:0005829///cytosol+++GO:0005886///plasma membrane+++GO:0009986///cell surface+++GO:0031982///vesicle+++GO:0045202///synapse	GO:0001786///phosphatidylserine binding+++GO:0002020///protease binding+++GO:0005262///calcium channel activity+++GO:0005509///calcium ion binding+++GO:0005543///phospholipid binding+++GO:0005544///calcium-dependent phospholipid binding+++GO:0005546///phosphatidylinositol-4,5-bisphosphate binding+++GO:0015464///acetylcholine receptor activity+++GO:0017137///Rab GTPase binding+++GO:0019834///phosp…	GO:0001525///angiogenesis+++GO:0001765///membrane raft assembly+++GO:0001921///positive regulation of receptor recycling+++GO:0001934///positive regulation of protein phosphorylation+++GO:0003417///growth plate cartilage development+++GO:0006900///vesicle budding from membrane+++GO:0007271///synaptic transmission, cholinergic+++GO:0010755///regulation of plasminogen activation+++GO:0030199///coll…
NM_001035381.2	SLC39A1	mRNA	[Cellular Component]---GO:0005886///plasma membrane+++GO:0016020///membrane+++GO:0016021///integral component of membrane+++[Molecular Function]---GO:0005385///zinc ion transmembrane transporter activity+++GO:0046873///metal ion transmembrane transporter activity+++[Biological Process]---GO:0001701///in utero embryonic development+++GO:0006811///ion transport+++GO:0006829///zinc ion transport+++G…	cellular_component+++molecular_function+++biological_process	[Cellular Component]---membrane+++cell part+++cell+++membrane part+++[Molecular Function]---transporter activity+++[Biological Process]---developmental process+++multicellular organismal process+++localization				GO:0005886///plasma membrane+++GO:0016020///membrane+++GO:0016021///integral component of membrane	GO:0005385///zinc ion transmembrane transporter activity+++GO:0046873///metal ion transmembrane transporter activity	GO:0001701///in utero embryonic development+++GO:0006811///ion transport+++GO:0006829///zinc ion transport+++GO:0030001///metal ion transport+++GO:0048701///embryonic cranial skeleton morphogenesis+++GO:0055085///transmembrane transport+++GO:0060173///limb development+++GO:0071577///zinc ion transmembrane transport
NM_001035382.2	USH1C	mRNA	[Cellular Component]---GO:0001917///photoreceptor inner segment+++GO:0002141///stereocilia ankle link+++GO:0002142///stereocilia ankle link complex+++GO:0005737///cytoplasm+++GO:0005829///cytosol+++GO:0005856///cytoskeleton+++GO:0005886///plasma membrane+++GO:0005902///microvillus+++GO:0005903///brush border+++GO:0032391///photoreceptor connecting cilium+++GO:0032420///stereocilium+++GO:0032426//…	cellular_component+++molecular_function+++biological_process	[Cellular Component]---cell part+++cell+++protein-containing complex+++organelle+++membrane+++organelle part+++[Molecular Function]---binding+++[Biological Process]---cellular process+++multicellular organismal process+++developmental process+++regulation of biological process+++cellular component organization or biogenesis+++biological regulation+++localization				GO:0001917///photoreceptor inner segment+++GO:0002141///stereocilia ankle link+++GO:0002142///stereocilia ankle link complex+++GO:0005737///cytoplasm+++GO:0005829///cytosol+++GO:0005856///cytoskeleton+++GO:0005886///plasma membrane+++GO:0005902///microvillus+++GO:0005903///brush border+++GO:0032391///photoreceptor connecting cilium+++GO:0032420///stereocilium+++GO:0032426///stereocilium tip+++GO:…	GO:0030507///spectrin binding+++GO:0051015///actin filament binding	GO:0000086///G2/M transition of mitotic cell cycle+++GO:0007605///sensory perception of sound+++GO:0030154///cell differentiation+++GO:0032532///regulation of microvillus length+++GO:0034622///cellular protein-containing complex assembly+++GO:0042472///inner ear morphogenesis+++GO:0042491///inner ear auditory receptor cell differentiation+++GO:0045494///photoreceptor cell maintenance+++GO:0046549…		H00605///Deafness, autosomal recessive+++H00779///Usher syndrome (US)
NM_001035384.1	EPB41L5	mRNA	[Cellular Component]---GO:0005654///nucleoplasm+++GO:0005737///cytoplasm+++GO:0005829///cytosol+++GO:0005856///cytoskeleton+++GO:0005886///plasma membrane+++GO:0005912///adherens junction+++GO:0005925///focal adhesion+++GO:0030054///cell junction+++GO:0031252///cell leading edge+++GO:0032587///ruffle membrane+++[Molecular Function]---GO:0008092///cytoskeletal protein binding+++GO:0019904///protei…	cellular_component+++molecular_function+++biological_process	[Cellular Component]---membrane-enclosed lumen+++organelle+++cell part+++cell+++organelle part+++membrane+++cell junction+++membrane part+++[Molecular Function]---binding+++[Biological Process]---developmental process+++cellular process+++cellular component organization or biogenesis+++multicellular organismal process+++biological adhesion+++regulation of biological process+++positive regulation …				GO:0005654///nucleoplasm+++GO:0005737///cytoplasm+++GO:0005829///cytosol+++GO:0005856///cytoskeleton+++GO:0005886///plasma membrane+++GO:0005912///adherens junction+++GO:0005925///focal adhesion+++GO:0030054///cell junction+++GO:0031252///cell leading edge+++GO:0032587///ruffle membrane	GO:0008092///cytoskeletal protein binding+++GO:0019904///protein domain specific binding	GO:0000904///cell morphogenesis involved in differentiation+++GO:0001701///in utero embryonic development+++GO:0001756///somitogenesis+++GO:0001837///epithelial to mesenchymal transition+++GO:0001839///neural plate morphogenesis+++GO:0001954///positive regulation of cell-matrix adhesion+++GO:0003382///epithelial cell morphogenesis+++GO:0003383///apical constriction+++GO:0006931///substrate-depend…
NM_001035389.2	ING4	mRNA	[Cellular Component]---GO:0000123///histone acetyltransferase complex+++GO:0005634///nucleus+++GO:0005654///nucleoplasm+++GO:0005829///cytosol+++GO:0045111///intermediate filament cytoskeleton+++[Molecular Function]---GO:0003713///transcription coactivator activity+++GO:0035064///methylated histone binding+++GO:0046872///metal ion binding+++[Biological Process]---GO:0006260///DNA replication+++GO…	cellular_component+++molecular_function+++biological_process	[Cellular Component]---membrane-enclosed lumen+++organelle+++cell part+++protein-containing complex+++cell+++organelle part+++[Molecular Function]---transcription regulator activity+++binding+++[Biological Process]---metabolic process+++cellular process+++cellular component organization or biogenesis+++regulation of biological process+++signaling+++response to stimulus+++biological regulation+++n…				GO:0000123///histone acetyltransferase complex+++GO:0005634///nucleus+++GO:0005654///nucleoplasm+++GO:0005829///cytosol+++GO:0045111///intermediate filament cytoskeleton	GO:0003713///transcription coactivator activity+++GO:0035064///methylated histone binding+++GO:0046872///metal ion binding	GO:0006260///DNA replication+++GO:0006325///chromatin organization+++GO:0006473///protein acetylation+++GO:0006915///apoptotic process+++GO:0006978///DNA damage response, signal transduction by p53 class mediator resulting in transcription of p21 class mediator+++GO:0007049///cell cycle+++GO:0007050///cell cycle arrest+++GO:0008285///negative regulation of cell proliferation+++GO:0016573///histon…
NM_001035391.2	RAB11B	mRNA	[Cellular Component]---GO:0005623///cell+++GO:0005768///endosome+++GO:0008021///synaptic vesicle+++GO:0012505///endomembrane system+++GO:0016020///membrane+++GO:0030054///cell junction+++GO:0030670///phagocytic vesicle membrane+++GO:0030672///synaptic vesicle membrane+++GO:0031410///cytoplasmic vesicle+++GO:0045202///synapse+++GO:0045335///phagocytic vesicle+++GO:0055037///recycling endosome+++GO…	cellular_component+++molecular_function+++biological_process	[Cellular Component]---cell+++organelle+++cell part+++synapse+++synapse part+++membrane+++cell junction+++organelle part+++[Molecular Function]---binding+++catalytic activity+++[Biological Process]---metabolic process+++regulation of biological process+++signaling+++cellular process+++biological regulation+++localization+++pigmentation+++response to stimulus				GO:0005623///cell+++GO:0005768///endosome+++GO:0008021///synaptic vesicle+++GO:0012505///endomembrane system+++GO:0016020///membrane+++GO:0030054///cell junction+++GO:0030670///phagocytic vesicle membrane+++GO:0030672///synaptic vesicle membrane+++GO:0031410///cytoplasmic vesicle+++GO:0045202///synapse+++GO:0045335///phagocytic vesicle+++GO:0055037///recycling endosome+++GO:0055038///recycling en…	GO:0000166///nucleotide binding+++GO:0003924///GTPase activity+++GO:0005525///GTP binding+++GO:0019003///GDP binding	GO:0001881///receptor recycling+++GO:0006886///intracellular protein transport+++GO:0006887///exocytosis+++GO:0015031///protein transport+++GO:0032402///melanosome transport+++GO:0032482///Rab protein signal transduction+++GO:0033572///transferrin transport+++GO:0035773///insulin secretion involved in cellular response to glucose stimulus+++GO:0044070///regulation of anion transport+++GO:0045054/…	04144///Endocytosis+++04152///AMPK signaling pathway+++04962///Vasopressin-regulated water reabsorption+++05164///Influenza A
NM_001035393.2	ATP1B3	mRNA	[Cellular Component]---GO:0005623///cell+++GO:0005737///cytoplasm+++GO:0005886///plasma membrane+++GO:0005890///sodium:potassium-exchanging ATPase complex+++GO:0016020///membrane+++GO:0016021///integral component of membrane+++GO:0036126///sperm flagellum+++GO:0042470///melanosome+++[Molecular Function]---GO:0001671///ATPase activator activity+++GO:0005391///sodium:potassium-exchanging ATPase act…	cellular_component+++molecular_function+++biological_process	[Cellular Component]---cell+++cell part+++membrane+++membrane part+++protein-containing complex+++organelle+++[Molecular Function]---molecular function regulator+++catalytic activity+++transporter activity+++binding+++[Biological Process]---localization+++cellular process+++biological regulation+++regulation of biological process+++positive regulation of biological process				GO:0005623///cell+++GO:0005737///cytoplasm+++GO:0005886///plasma membrane+++GO:0005890///sodium:potassium-exchanging ATPase complex+++GO:0016020///membrane+++GO:0016021///integral component of membrane+++GO:0036126///sperm flagellum+++GO:0042470///melanosome	GO:0001671///ATPase activator activity+++GO:0005391///sodium:potassium-exchanging ATPase activity+++GO:0019829///cation-transporting ATPase activity+++GO:0051117///ATPase binding	GO:0006811///ion transport+++GO:0006813///potassium ion transport+++GO:0006814///sodium ion transport+++GO:0006883///cellular sodium ion homeostasis+++GO:0010248///establishment or maintenance of transmembrane electrochemical gradient+++GO:0030007///cellular potassium ion homeostasis+++GO:0032781///positive regulation of ATPase activity+++GO:0035725///sodium ion transmembrane transport+++GO:00363…	04022///cGMP-PKG signaling pathway+++04024///cAMP signaling pathway+++04260///Cardiac muscle contraction+++04261///Adrenergic signaling in cardiomyocytes+++04911///Insulin secretion+++04918///Thyroid hormone synthesis+++04919///Thyroid hormone signaling pathway+++04925///Aldosterone synthesis and secretion+++04960///Aldosterone-regulated sodium reabsorption+++04961///Endocrine and other factor-re…
NM_001035394.1	LASP1	mRNA	[Cellular Component]---GO:0005737///cytoplasm+++GO:0005856///cytoskeleton+++GO:0005925///focal adhesion+++GO:0005938///cell cortex+++[Molecular Function]---GO:0003779///actin binding+++GO:0046872///metal ion binding+++GO:0051015///actin filament binding+++[Biological Process]---GO:0006811///ion transport	cellular_component+++molecular_function+++biological_process	[Cellular Component]---cell part+++cell+++organelle+++cell junction+++[Molecular Function]---binding+++[Biological Process]---localization				GO:0005737///cytoplasm+++GO:0005856///cytoskeleton+++GO:0005925///focal adhesion+++GO:0005938///cell cortex	GO:0003779///actin binding+++GO:0046872///metal ion binding+++GO:0051015///actin filament binding	GO:0006811///ion transport
NM_001035397.2	EXOSC3	mRNA	[Cellular Component]---GO:0000176///nuclear exosome (RNase complex)+++GO:0000177///cytoplasmic exosome (RNase complex)+++GO:0000178///exosome (RNase complex)+++GO:0005634///nucleus+++GO:0005654///nucleoplasm+++GO:0005730///nucleolus+++GO:0005737///cytoplasm+++GO:0035327///transcriptionally active chromatin+++[Molecular Function]---GO:0003723///RNA binding+++[Biological Process]---GO:0000467///exo…	cellular_component+++molecular_function+++biological_process	[Cellular Component]---membrane-enclosed lumen+++organelle+++cell part+++protein-containing complex+++cell+++organelle part+++[Molecular Function]---binding+++[Biological Process]---metabolic process+++cellular process+++cellular component organization or biogenesis+++regulation of biological process+++negative regulation of biological process+++biological regulation+++developmental process+++imm…				GO:0000176///nuclear exosome (RNase complex)+++GO:0000177///cytoplasmic exosome (RNase complex)+++GO:0000178///exosome (RNase complex)+++GO:0005634///nucleus+++GO:0005654///nucleoplasm+++GO:0005730///nucleolus+++GO:0005737///cytoplasm+++GO:0035327///transcriptionally active chromatin	GO:0003723///RNA binding	GO:0000467///exonucleolytic trimming to generate mature 3'-end of 5.8S rRNA from tricistronic rRNA transcript (SSU-rRNA, 5.8S rRNA, LSU-rRNA)+++GO:0006364///rRNA processing+++GO:0034427///nuclear-transcribed mRNA catabolic process, exonucleolytic, 3'-5'+++GO:0034475///U4 snRNA 3'-end processing+++GO:0043928///exonucleolytic nuclear-transcribed mRNA catabolic process involved in deadenylation-depe…	03018///RNA degradation	H00897///Pontocerebellar hypoplasia
[truncated: 2,330 more rows]
