# Supplementary material for: Influence of Estrus on Dairy Cow Milk Exosomal miRNAs and Their Role in Hormone Secretion by Granulosa Cells
Source: Int J Mol Sci. 2023 Jun 1;24(11):9608. doi: 10.3390/ijms24119608 (PMC10253592; doi:10.3390/ijms24119608)
Supplement: Supplementary file 1 [file ijms-24-09608-s001.zip › Table S6.xlsx]

## Sheet: Supplementary table 6
Table S6. KEGG enrichment analysis of the targeted genes of differentially expressed miRNAs in the exosome between estrus and nonestrus cow milk.
KEGG Pathway Term ID	KEGG Pathway Term Desc	KEGG Pathway Term Level1	KEGG Pathway Term Level2	Term Candidate Gene Num	Total Candidate Gene Num	Term Gene Num	Total Gene Num	Rich Ratio	P value	Q value
4918	Thyroid hormone synthesis	Organismal Systems	Endocrine system	20	1162	194	24467	0.103093	0.000966	0.135019
4928	Parathyroid hormone synthesis, secretion and action	Organismal Systems	Endocrine system	33	1162	394	24467	0.0837563	0.00122005	0.135019
4962	Vasopressin-regulated water reabsorption	Organismal Systems	Excretory system	17	1162	142	24467	0.119718	0.000421	0.135019
52	Galactose metabolism	Metabolism	Carbohydrate metabolism	10	1162	81	24467	0.123457	0.00493951	0.208051
4080	Neuroactive ligand-receptor interaction	Environmental Information Processing	Signaling molecules and interaction	55	1162	786	24467	0.0699746	0.00275587	0.208051
4727	GABAergic synapse	Organismal Systems	Nervous system	22	1162	254	24467	0.0866142	0.00501327	0.208051
4932	Non-alcoholic fatty liver disease (NAFLD)	Human Diseases	Endocrine and metabolic disease	29	1162	365	24467	0.0794521	0.00494355	0.208051
5016	Huntington disease	Human Diseases	Neurodegenerative disease	34	1162	437	24467	0.0778032	0.00346075	0.208051
4146	Peroxisome	Cellular Processes	Transport and catabolism	22	1162	262	24467	0.0839695	0.00715925	0.264097
250	Alanine, aspartate and glutamate metabolism	Metabolism	Amino acid metabolism	11	1162	101	24467	0.108911	0.00846577	0.281064
4060	Cytokine-cytokine receptor interaction	Environmental Information Processing	Signaling molecules and interaction	49	1162	734	24467	0.0667575	0.0106558	0.321613
970	Aminoacyl-tRNA biosynthesis	Genetic Information Processing	Translation	12	1162	121	24467	0.0991736	0.0125369	0.346853
4972	Pancreatic secretion	Organismal Systems	Digestive system	22	1162	284	24467	0.0774648	0.0171253	0.379039
5012	Parkinson disease	Human Diseases	Neurodegenerative disease	21	1162	267	24467	0.0786517	0.0167639	0.379039
5164	Influenza A	Human Diseases	Infectious disease: viral	32	1162	450	24467	0.0711111	0.0155502	0.379039
510	N-Glycan biosynthesis	Metabolism	Glycan biosynthesis and metabolism	14	1162	160	24467	0.0875	0.0204681	0.39
565	Ether lipid metabolism	Metabolism	Lipid metabolism	13	1162	146	24467	0.0890411	0.0219377	0.39
650	Butanoate metabolism	Metabolism	Carbohydrate metabolism	7	1162	58	24467	0.12069	0.0195009	0.39
3013	RNA transport	Genetic Information Processing	Translation	32	1162	463	24467	0.0691145	0.0223193	0.39
100	Steroid biosynthesis	Metabolism	Lipid metabolism	7	1162	61	24467	0.114754	0.0250649	0.416077
3320	PPAR signaling pathway	Organismal Systems	Endocrine system	21	1162	288	24467	0.0729167	0.0347101	0.47829
4024	cAMP signaling pathway	Environmental Information Processing	Signal transduction	49	1162	789	24467	0.0621039	0.0340837	0.47829
4950	Maturity onset diabetes of the young	Human Diseases	Endocrine and metabolic disease	6	1162	50	24467	0.12	0.0303271	0.47829
4978	Mineral absorption	Organismal Systems	Digestive system	13	1162	155	24467	0.083871	0.0336158	0.47829
5162	Measles	Human Diseases	Infectious disease: viral	31	1162	464	24467	0.0668103	0.0360158	0.47829
5030	Cocaine addiction	Human Diseases	Substance dependence	12	1162	142	24467	0.084507	0.0382109	0.485432
5031	Amphetamine addiction	Human Diseases	Substance dependence	20	1162	275	24467	0.0727273	0.0394779	0.485432
4152	AMPK signaling pathway	Environmental Information Processing	Signal transduction	31	1162	474	24467	0.0654008	0.0456925	0.515358
5032	Morphine addiction	Human Diseases	Substance dependence	22	1162	315	24467	0.0698413	0.0465685	0.515358
5418	Fluid shear stress and atherosclerosis	Human Diseases	Cardiovascular disease	29	1162	438	24467	0.06621	0.0456155	0.515358
4115	p53 signaling pathway	Cellular Processes	Cell growth and death	18	1162	248	24467	0.0725806	0.0495908	0.531101
62	Fatty acid elongation	Metabolism	Lipid metabolism	6	1162	58	24467	0.103448	0.0564089	0.550816
4213	Longevity regulating pathway - multiple species	Organismal Systems	Aging	14	1162	183	24467	0.0765027	0.0541423	0.550816
5014	Amyotrophic lateral sclerosis (ALS)	Human Diseases	Neurodegenerative disease	13	1162	167	24467	0.0778443	0.0553563	0.550816
51	Fructose and mannose metabolism	Metabolism	Carbohydrate metabolism	9	1162	108	24467	0.0833333	0.0715062	0.579026
230	Purine metabolism	Metabolism	Nucleotide metabolism	29	1162	453	24467	0.0640177	0.0643743	0.579026
533	Glycosaminoglycan biosynthesis - keratan sulfate	Metabolism	Glycan biosynthesis and metabolism	7	1162	75	24467	0.0933333	0.0650984	0.579026
4670	Leukocyte transendothelial migration	Organismal Systems	Immune system	23	1162	344	24467	0.0668605	0.0632258	0.579026
4916	Melanogenesis	Organismal Systems	Endocrine system	24	1162	365	24467	0.0657534	0.0682528	0.579026
4964	Proximal tubule bicarbonate reclamation	Organismal Systems	Excretory system	5	1162	47	24467	0.106383	0.0710282	0.579026
5160	Hepatitis C	Human Diseases	Infectious disease: viral	27	1162	418	24467	0.0645933	0.0663663	0.579026
10	Glycolysis / Gluconeogenesis	Metabolism	Carbohydrate metabolism	10	1162	128	24467	0.078125	0.0838395	0.584963
430	Taurine and hypotaurine metabolism	Metabolism	Metabolism of other amino acids	4	1162	35	24467	0.114286	0.0826944	0.584963
601	Glycosphingolipid biosynthesis - lacto and neolacto series	Metabolism	Glycan biosynthesis and metabolism	10	1162	125	24467	0.08	0.0741498	0.584963
4142	Lysosome	Cellular Processes	Transport and catabolism	22	1162	334	24467	0.0658683	0.0770089	0.584963
4151	PI3K-Akt signaling pathway	Environmental Information Processing	Signal transduction	61	1162	1068	24467	0.0571161	0.0779097	0.584963
4371	Apelin signaling pathway	Environmental Information Processing	Signal transduction	29	1162	466	24467	0.0622318	0.0845729	0.584963
4714	Thermogenesis	Organismal Systems	Environmental adaptation	40	1162	669	24467	0.0597907	0.0805961	0.584963
3040	Spliceosome	Genetic Information Processing	Transcription	24	1162	376	24467	0.0638298	0.088077	0.595247
4150	mTOR signaling pathway	Environmental Information Processing	Signal transduction	35	1162	581	24467	0.060241	0.0896456	0.595247
4145	Phagosome	Cellular Processes	Transport and catabolism	27	1162	433	24467	0.0623557	0.0916664	0.59673
190	Oxidative phosphorylation	Metabolism	Energy metabolism	16	1162	235	24467	0.0680851	0.0951155	0.607124
5323	Rheumatoid arthritis	Human Diseases	Immune disease	15	1162	218	24467	0.0688073	0.0969204	0.607124
30	Pentose phosphate pathway	Metabolism	Carbohydrate metabolism	7	1162	84	24467	0.0833333	0.104099	0.628028
471	D-Glutamine and D-glutamate metabolism	Metabolism	Metabolism of other amino acids	2	1162	12	24467	0.166667	0.108535	0.628028
3015	mRNA surveillance pathway	Genetic Information Processing	Translation	19	1162	294	24467	0.0646258	0.108573	0.628028
4723	Retrograde endocannabinoid signaling	Organismal Systems	Nervous system	27	1162	441	24467	0.0612245	0.107475	0.628028
5161	Hepatitis B	Human Diseases	Infectious disease: viral	32	1162	536	24467	0.0597015	0.109716	0.628028
900	Terpenoid backbone biosynthesis	Metabolism	Metabolism of terpenoids and polyketides	5	1162	54	24467	0.0925926	0.112485	0.632965
630	Glyoxylate and dicarboxylate metabolism	Metabolism	Carbohydrate metabolism	6	1162	71	24467	0.084507	0.120641	0.648726
5165	Human papillomavirus infection	Human Diseases	Infectious disease: viral	61	1162	1103	24467	0.0553037	0.121148	0.648726
5200	Pathways in cancer	Human Diseases	Cancer: overview	96	1162	1793	24467	0.0535416	0.117473	0.648726
280	Valine, leucine and isoleucine degradation	Metabolism	Amino acid metabolism	9	1162	122	24467	0.0737705	0.126517	0.660362
561	Glycerolipid metabolism	Metabolism	Lipid metabolism	14	1162	210	24467	0.0666667	0.127299	0.660362
71	Fatty acid degradation	Metabolism	Lipid metabolism	9	1162	123	24467	0.0731707	0.131129	0.669766
4976	Bile secretion	Organismal Systems	Digestive system	14	1162	213	24467	0.0657277	0.137841	0.69338
450	Selenocompound metabolism	Metabolism	Metabolism of other amino acids	4	1162	43	24467	0.0930233	0.146022	0.697736
920	Sulfur metabolism	Metabolism	Energy metabolism	3	1162	28	24467	0.107143	0.145784	0.697736
1200	Carbon metabolism	Metabolism	Global and overview maps	18	1162	289	24467	0.0622837	0.147113	0.697736
4926	Relaxin signaling pathway	Organismal Systems	Endocrine system	24	1162	399	24467	0.0601504	0.140844	0.697736
500	Starch and sucrose metabolism	Metabolism	Carbohydrate metabolism	6	1162	78	24467	0.0769231	0.165651	0.698503
670	One carbon pool by folate	Metabolism	Metabolism of cofactors and vitamins	4	1162	47	24467	0.0851064	0.183041	0.698503
1040	Biosynthesis of unsaturated fatty acids	Metabolism	Lipid metabolism	5	1162	61	24467	0.0819672	0.163083	0.698503
1212	Fatty acid metabolism	Metabolism	Global and overview maps	11	1162	169	24467	0.0650888	0.181166	0.698503
3008	Ribosome biogenesis in eukaryotes	Genetic Information Processing	Translation	12	1162	184	24467	0.0652174	0.166531	0.698503
3020	RNA polymerase	Genetic Information Processing	Transcription	5	1162	62	24467	0.0806452	0.170958	0.698503
4350	TGF-beta signaling pathway	Environmental Information Processing	Signal transduction	15	1162	241	24467	0.0622407	0.174151	0.698503
4540	Gap junction	Cellular Processes	Cellular community - eukaryotes	16	1162	261	24467	0.0613027	0.179391	0.698503
4659	Th17 cell differentiation	Organismal Systems	Immune system	21	1162	353	24467	0.0594901	0.171757	0.698503
4915	Estrogen signaling pathway	Organismal Systems	Endocrine system	23	1162	387	24467	0.0594315	0.159889	0.698503
4970	Salivary secretion	Organismal Systems	Digestive system	20	1162	336	24467	0.0595238	0.178121	0.698503
5130	Pathogenic Escherichia coli infection	Human Diseases	Infectious disease: bacterial	36	1162	645	24467	0.055814	0.179217	0.698503
5142	Chagas disease (American trypanosomiasis)	Human Diseases	Infectious disease: parasitic	20	1162	336	24467	0.0595238	0.178121	0.698503
5167	Kaposi sarcoma-associated herpesvirus infection	Human Diseases	Infectious disease: viral	32	1162	563	24467	0.0568384	0.168994	0.698503
5217	Basal cell carcinoma	Human Diseases	Cancer: specific types	14	1162	224	24467	0.0625	0.180413	0.698503
5231	Choline metabolism in cancer	Human Diseases	Cancer: overview	22	1162	374	24467	0.0588235	0.178052	0.698503
5340	Primary immunodeficiency	Human Diseases	Immune disease	8	1162	112	24467	0.0714286	0.163444	0.698503
5110	Vibrio cholerae infection	Human Diseases	Infectious disease: bacterial	9	1162	134	24467	0.0671642	0.187352	0.698887
5134	Legionellosis	Human Diseases	Infectious disease: bacterial	9	1162	134	24467	0.0671642	0.187352	0.698887
4940	Type I diabetes mellitus	Human Diseases	Endocrine and metabolic disease	9	1162	136	24467	0.0661765	0.198572	0.732509
592	alpha-Linolenic acid metabolism	Metabolism	Lipid metabolism	5	1162	66	24467	0.0757576	0.203835	0.74207
4921	Oxytocin signaling pathway	Organismal Systems	Endocrine system	32	1162	577	24467	0.0554593	0.205634	0.74207
440	Phosphonate and phosphinate metabolism	Metabolism	Metabolism of other amino acids	2	1162	18	24467	0.111111	0.20964	0.742163
564	Glycerophospholipid metabolism	Metabolism	Lipid metabolism	22	1162	384	24467	0.0572917	0.210985	0.742163
3050	Proteasome	Genetic Information Processing	Folding, sorting and degradation	5	1162	67	24467	0.0746269	0.212366	0.742163
4261	Adrenergic signaling in cardiomyocytes	Organismal Systems	Circulatory system	35	1162	640	24467	0.0546875	0.21647	0.748625
4966	Collecting duct acid secretion	Organismal Systems	Excretory system	5	1162	68	24467	0.0735294	0.221008	0.756441
4211	Longevity regulating pathway	Organismal Systems	Aging	19	1162	330	24467	0.0575758	0.225202	0.762928
563	Glycosylphosphatidylinositol (GPI)-anchor biosynthesis	Metabolism	Glycan biosynthesis and metabolism	6	1162	87	24467	0.0689655	0.232057	0.77821
5010	Alzheimer disease	Human Diseases	Neurodegenerative disease	24	1162	430	24467	0.055814	0.235399	0.781525
261	Monobactam biosynthesis	Metabolism	Biosynthesis of other secondary metabolites	1	1162	6	24467	0.166667	0.253213	0.785669
480	Glutathione metabolism	Metabolism	Metabolism of other amino acids	9	1162	145	24467	0.062069	0.252237	0.785669
780	Biotin metabolism	Metabolism	Metabolism of cofactors and vitamins	1	1162	6	24467	0.166667	0.253213	0.785669
1524	Platinum drug resistance	Human Diseases	Drug resistance: antineoplastic	14	1162	238	24467	0.0588235	0.242602	0.785669
4136	Autophagy - other	Cellular Processes	Transport and catabolism	8	1162	126	24467	0.0634921	0.249983	0.785669
4210	Apoptosis	Cellular Processes	Cell growth and death	26	1162	473	24467	0.0549683	0.248049	0.785669
4217	Necroptosis	Cellular Processes	Cell growth and death	26	1162	473	24467	0.0549683	0.248049	0.785669
4610	Complement and coagulation cascades	Organismal Systems	Immune system	13	1162	222	24467	0.0585586	0.258057	0.786008
4924	Renin secretion	Organismal Systems	Endocrine system	14	1162	241	24467	0.0580913	0.256923	0.786008
410	beta-Alanine metabolism	Metabolism	Metabolism of other amino acids	6	1162	91	24467	0.0659341	0.263919	0.790234
1230	Biosynthesis of amino acids	Metabolism	Global and overview maps	12	1162	204	24467	0.0588235	0.264205	0.790234
4110	Cell cycle	Cellular Processes	Cell growth and death	21	1162	381	24467	0.0551181	0.271818	0.798616
4726	Serotonergic synapse	Organismal Systems	Nervous system	18	1162	322	24467	0.0559006	0.27165	0.798616
72	Synthesis and degradation of ketone bodies	Metabolism	Lipid metabolism	2	1162	22	24467	0.0909091	0.281066	0.803411
514	Other types of O-glycan biosynthesis	Metabolism	Glycan biosynthesis and metabolism	8	1162	131	24467	0.0610687	0.283962	0.803411
600	Sphingolipid metabolism	Metabolism	Lipid metabolism	11	1162	188	24467	0.0585106	0.281935	0.803411
4270	Vascular smooth muscle contraction	Organismal Systems	Circulatory system	24	1162	444	24467	0.0540541	0.28555	0.803411
4724	Glutamatergic synapse	Organismal Systems	Nervous system	20	1162	363	24467	0.0550964	0.278668	0.803411
5205	Proteoglycans in cancer	Human Diseases	Cancer: overview	38	1162	726	24467	0.0523416	0.290162	0.809529
3420	Nucleotide excision repair	Genetic Information Processing	Replication and repair	7	1162	115	24467	0.0608696	0.305618	0.829141
4013	MAPK signaling pathway - fly	Environmental Information Processing	Signal transduction	19	1162	349	24467	0.0544413	0.30287	0.829141
4721	Synaptic vesicle cycle	Organismal Systems	Nervous system	17	1162	309	24467	0.0550162	0.301152	0.829141
4922	Glucagon signaling pathway	Organismal Systems	Endocrine system	19	1162	350	24467	0.0542857	0.307182	0.829141
640	Propanoate metabolism	Metabolism	Carbohydrate metabolism	6	1162	98	24467	0.0612245	0.321972	0.831419
4380	Osteoclast differentiation	Organismal Systems	Development and regeneration	25	1162	471	24467	0.0530786	0.311758	0.831419
4725	Cholinergic synapse	Organismal Systems	Nervous system	22	1162	413	24467	0.0532688	0.320165	0.831419
4919	Thyroid hormone signaling pathway	Organismal Systems	Endocrine system	22	1162	413	24467	0.0532688	0.320165	0.831419
5034	Alcoholism	Human Diseases	Substance dependence	25	1162	474	24467	0.0527426	0.323051	0.831419
5414	Dilated cardiomyopathy (DCM)	Human Diseases	Cardiovascular disease	20	1162	373	24467	0.0536193	0.320321	0.831419
980	Metabolism of xenobiotics by cytochrome P450	Metabolism	Xenobiotics biodegradation and metabolism	8	1162	137	24467	0.0583942	0.326153	0.832945
4215	Apoptosis - multiple species	Cellular Processes	Cell growth and death	9	1162	157	24467	0.0573248	0.329916	0.836122
260	Glycine, serine and threonine metabolism	Metabolism	Amino acid metabolism	6	1162	100	24467	0.06	0.338914	0.836571
511	Other glycan degradation	Metabolism	Glycan biosynthesis and metabolism	3	1162	44	24467	0.0681818	0.348135	0.836571
590	Arachidonic acid metabolism	Metabolism	Lipid metabolism	10	1162	184	24467	0.0543478	0.37717	0.836571
790	Folate biosynthesis	Metabolism	Metabolism of cofactors and vitamins	6	1162	104	24467	0.0576923	0.373037	0.836571
4340	Hedgehog signaling pathway	Environmental Information Processing	Signal transduction	12	1162	224	24467	0.0535714	0.376334	0.836571
4360	Axon guidance	Organismal Systems	Development and regeneration	39	1162	775	24467	0.0503226	0.377247	0.836571
4530	Tight junction	Cellular Processes	Cellular community - eukaryotes	36	1162	700	24467	0.0514286	0.33436	0.836571
4666	Fc gamma R-mediated phagocytosis	Organismal Systems	Immune system	18	1162	343	24467	0.0524781	0.365754	0.836571
4742	Taste transduction	Organismal Systems	Sensory system	10	1162	180	24467	0.0555556	0.351633	0.836571
4923	Regulation of lipolysis in adipocytes	Organismal Systems	Endocrine system	10	1162	179	24467	0.0558659	0.345288	0.836571
4925	Aldosterone synthesis and secretion	Organismal Systems	Endocrine system	21	1162	404	24467	0.0519802	0.366677	0.836571
4927	Cortisol synthesis and secretion	Organismal Systems	Endocrine system	13	1162	238	24467	0.0546218	0.342533	0.836571
4961	Endocrine and other factor-regulated calcium reabsorption	Organismal Systems	Excretory system	13	1162	240	24467	0.0541667	0.353501	0.836571
5120	Epithelial cell signaling in Helicobacter pylori infection	Human Diseases	Infectious disease: bacterial	12	1162	224	24467	0.0535714	0.376334	0.836571
5132	Salmonella infection	Human Diseases	Infectious disease: bacterial	14	1162	258	24467	0.0542636	0.342975	0.836571
5143	African trypanosomiasis	Human Diseases	Infectious disease: parasitic	5	1162	84	24467	0.0595238	0.368977	0.836571
5202	Transcriptional misregulation in cancer	Human Diseases	Cancer: overview	33	1162	652	24467	0.0506135	0.377969	0.836571
5216	Thyroid cancer	Human Diseases	Cancer: specific types	10	1162	180	24467	0.0555556	0.351633	0.836571
5230	Central carbon metabolism in cancer	Human Diseases	Cancer: overview	12	1162	223	24467	0.0538117	0.370542	0.836571
3430	Mismatch repair	Genetic Information Processing	Replication and repair	4	1162	66	24467	0.0606061	0.383598	0.837859
4650	Natural killer cell mediated cytotoxicity	Organismal Systems	Immune system	19	1162	367	24467	0.0517711	0.382778	0.837859
4014	Ras signaling pathway	Environmental Information Processing	Signal transduction	41	1162	820	24467	0.05	0.389078	0.844273
4022	cGMP-PKG signaling pathway	Environmental Information Processing	Signal transduction	30	1162	597	24467	0.0502513	0.401321	0.848653
4713	Circadian entrainment	Organismal Systems	Environmental adaptation	19	1162	370	24467	0.0513514	0.396439	0.848653
4931	Insulin resistance	Human Diseases	Endocrine and metabolic disease	20	1162	391	24467	0.0511509	0.398896	0.848653
5223	Non-small cell lung cancer	Human Diseases	Cancer: specific types	11	1162	208	24467	0.0528846	0.401264	0.848653
830	Retinol metabolism	Metabolism	Metabolism of cofactors and vitamins	7	1162	128	24467	0.0546875	0.406686	0.854556
40	Pentose and glucuronate interconversions	Metabolism	Carbohydrate metabolism	4	1162	72	24467	0.0555556	0.448228	0.855845
220	Arginine biosynthesis	Metabolism	Amino acid metabolism	3	1162	50	24467	0.06	0.426112	0.855845
340	Histidine metabolism	Metabolism	Amino acid metabolism	3	1162	51	24467	0.0588235	0.438823	0.855845
520	Amino sugar and nucleotide sugar metabolism	Metabolism	Carbohydrate metabolism	7	1162	129	24467	0.0542636	0.414516	0.855845
982	Drug metabolism - cytochrome P450	Metabolism	Xenobiotics biodegradation and metabolism	7	1162	135	24467	0.0518519	0.461232	0.855845
4072	Phospholipase D signaling pathway	Environmental Information Processing	Signal transduction	30	1162	608	24467	0.0493421	0.441221	0.855845
4130	SNARE interactions in vesicular transport	Genetic Information Processing	Folding, sorting and degradation	6	1162	115	24467	0.0521739	0.46659	0.855845
4141	Protein processing in endoplasmic reticulum	Genetic Information Processing	Folding, sorting and degradation	23	1162	465	24467	0.0494624	0.450931	0.855845
4341	Hedgehog signaling pathway - fly	Environmental Information Processing	Signal transduction	8	1162	154	24467	0.0519481	0.449187	0.855845
4630	Jak-STAT signaling pathway	Environmental Information Processing	Signal transduction	25	1162	501	24467	0.0499002	0.428617	0.855845
4668	TNF signaling pathway	Environmental Information Processing	Signal transduction	18	1162	363	24467	0.0495868	0.459742	0.855845
4710	Circadian rhythm	Organismal Systems	Environmental adaptation	8	1162	156	24467	0.0512821	0.463598	0.855845
4911	Insulin secretion	Organismal Systems	Endocrine system	19	1162	380	24467	0.05	0.442258	0.855845
4973	Carbohydrate digestion and absorption	Organismal Systems	Digestive system	7	1162	130	24467	0.0538462	0.422338	0.855845
4974	Protein digestion and absorption	Organismal Systems	Digestive system	15	1162	299	24467	0.0501672	0.451382	0.855845
4975	Fat digestion and absorption	Organismal Systems	Digestive system	6	1162	115	24467	0.0521739	0.46659	0.855845
4977	Vitamin digestion and absorption	Organismal Systems	Digestive system	4	1162	73	24467	0.0547945	0.458812	0.855845
5020	Prion diseases	Human Diseases	Neurodegenerative disease	5	1162	90	24467	0.0555556	0.42595	0.855845
5163	Human cytomegalovirus infection	Human Diseases	Infectious disease: viral	35	1162	709	24467	0.0493653	0.431243	0.855845
5169	Epstein-Barr virus infection	Human Diseases	Infectious disease: viral	32	1162	645	24467	0.0496124	0.425129	0.855845
5170	Human immunodeficiency virus 1 infection	Human Diseases	Infectious disease: viral	32	1162	641	24467	0.049922	0.41109	0.855845
5222	Small cell lung cancer	Human Diseases	Cancer: specific types	15	1162	299	24467	0.0501672	0.451382	0.855845
5416	Viral myocarditis	Human Diseases	Cardiovascular disease	11	1162	215	24467	0.0511628	0.444042	0.855845
240	Pyrimidine metabolism	Metabolism	Nucleotide metabolism	9	1162	178	24467	0.0505618	0.472239	0.861448
591	Linoleic acid metabolism	Metabolism	Lipid metabolism	4	1162	75	24467	0.0533333	0.479764	0.870391
232	Caffeine metabolism	Metabolism	Biosynthesis of other secondary metabolites	1	1162	16	24467	0.0625	0.541026	0.872369
534	Glycosaminoglycan biosynthesis - heparan sulfate / heparin	Metabolism	Glycan biosynthesis and metabolism	3	1162	57	24467	0.0526316	0.512508	0.872369
603	Glycosphingolipid biosynthesis - globo and isoglobo series	Metabolism	Glycan biosynthesis and metabolism	3	1162	57	24467	0.0526316	0.512508	0.872369
604	Glycosphingolipid biosynthesis - ganglio series	Metabolism	Glycan biosynthesis and metabolism	3	1162	57	24467	0.0526316	0.512508	0.872369
620	Pyruvate metabolism	Metabolism	Carbohydrate metabolism	5	1162	103	24467	0.0485437	0.54453	0.872369
740	Riboflavin metabolism	Metabolism	Metabolism of cofactors and vitamins	1	1162	15	24467	0.0666667	0.518127	0.872369
770	Pantothenate and CoA biosynthesis	Metabolism	Metabolism of cofactors and vitamins	3	1162	60	24467	0.05	0.547373	0.872369
910	Nitrogen metabolism	Metabolism	Energy metabolism	2	1162	38	24467	0.0526316	0.54456	0.872369
1210	2-Oxocarboxylic acid metabolism	Metabolism	Global and overview maps	2	1162	36	24467	0.0555556	0.515268	0.872369
3018	RNA degradation	Genetic Information Processing	Folding, sorting and degradation	12	1162	252	24467	0.047619	0.538022	0.872369
4066	HIF-1 signaling pathway	Environmental Information Processing	Signal transduction	16	1162	333	24467	0.048048	0.517334	0.872369
4068	FoxO signaling pathway	Environmental Information Processing	Signal transduction	20	1162	415	24467	0.0481928	0.505833	0.872369
4214	Apoptosis - fly	Cellular Processes	Cell growth and death	10	1162	207	24467	0.0483092	0.523759	0.872369
4310	Wnt signaling pathway	Environmental Information Processing	Signal transduction	30	1162	635	24467	0.0472441	0.538838	0.872369
4728	Dopaminergic synapse	Organismal Systems	Nervous system	25	1162	520	24467	0.0480769	0.504239	0.872369
4920	Adipocytokine signaling pathway	Organismal Systems	Endocrine system	14	1162	293	24467	0.0477816	0.529503	0.872369
4933	AGE-RAGE signaling pathway in diabetic complications	Human Diseases	Endocrine and metabolic disease	15	1162	315	24467	0.047619	0.533289	0.872369
4971	Gastric acid secretion	Organismal Systems	Digestive system	13	1162	265	24467	0.0490566	0.492633	0.872369
5033	Nicotine addiction	Human Diseases	Substance dependence	5	1162	99	24467	0.0505051	0.509127	0.872369
5133	Pertussis	Human Diseases	Infectious disease: bacterial	11	1162	226	24467	0.0486726	0.510494	0.872369
5144	Malaria	Human Diseases	Infectious disease: parasitic	7	1162	141	24467	0.0496454	0.507074	0.872369
5212	Pancreatic cancer	Human Diseases	Cancer: specific types	14	1162	294	24467	0.047619	0.534706	0.872369
5225	Hepatocellular carcinoma	Human Diseases	Cancer: specific types	29	1162	613	24467	0.0473083	0.536046	0.872369
5322	Systemic lupus erythematosus	Human Diseases	Immune disease	12	1162	254	24467	0.0472441	0.549172	0.872369
5410	Hypertrophic cardiomyopathy (HCM)	Human Diseases	Cardiovascular disease	17	1162	358	24467	0.047486	0.535537	0.872369
5412	Arrhythmogenic right ventricular cardiomyopathy (ARVC)	Human Diseases	Cardiovascular disease	15	1162	314	24467	0.0477707	0.528258	0.872369
750	Vitamin B6 metabolism	Metabolism	Metabolism of cofactors and vitamins	1	1162	17	24467	0.0588235	0.562838	0.888867
983	Drug metabolism - other enzymes	Metabolism	Xenobiotics biodegradation and metabolism	10	1162	214	24467	0.046729	0.566451	0.888867
4320	Dorso-ventral axis formation	Organismal Systems	Development and regeneration	5	1162	106	24467	0.0471698	0.570267	0.888867
5166	Human T-cell leukemia virus 1 infection	Human Diseases	Infectious disease: viral	33	1162	708	24467	0.0466102	0.570238	0.888867
5206	MicroRNAs in cancer	Human Diseases	Cancer: overview	29	1162	625	24467	0.0464	0.578929	0.889836
5321	Inflammatory bowel disease (IBD)	Human Diseases	Immune disease	8	1162	172	24467	0.0465116	0.574779	0.889836
5330	Allograft rejection	Human Diseases	Immune disease	5	1162	107	24467	0.046729	0.578677	0.889836
4071	Sphingolipid signaling pathway	Environmental Information Processing	Signal transduction	21	1162	456	24467	0.0460526	0.589568	0.890631
4550	Signaling pathways regulating pluripotency of stem cells	Cellular Processes	Cellular community - eukaryotes	22	1162	479	24467	0.045929	0.595364	0.890631
4620	Toll-like receptor signaling pathway	Organismal Systems	Immune system	15	1162	325	24467	0.0461538	0.582602	0.890631
4672	Intestinal immune network for IgA production	Organismal Systems	Immune system	6	1162	130	24467	0.0461538	0.586793	0.890631
4810	Regulation of actin cytoskeleton	Cellular Processes	Cell motility	36	1162	779	24467	0.0462131	0.592271	0.890631
5146	Amoebiasis	Human Diseases	Infectious disease: parasitic	14	1162	306	24467	0.0457516	0.595543	0.890631
4391	Hippo signaling pathway - fly	Environmental Information Processing	Signal transduction	12	1162	267	24467	0.0449438	0.618978	0.909295
4512	ECM-receptor interaction	Environmental Information Processing	Signaling molecules and interaction	13	1162	288	24467	0.0451389	0.614359	0.909295
4960	Aldosterone-regulated sodium reabsorption	Organismal Systems	Excretory system	6	1162	134	24467	0.0447761	0.616425	0.909295
5224	Breast cancer	Human Diseases	Cancer: specific types	23	1162	505	24467	0.0455446	0.612429	0.909295
53	Ascorbate and aldarate metabolism	Metabolism	Carbohydrate metabolism	2	1162	44	24467	0.0454545	0.624821	0.911154
4390	Hippo signaling pathway	Environmental Information Processing	Signal transduction	26	1162	574	24467	0.0452962	0.627103	0.911154
4750	Inflammatory mediator regulation of TRP channels	Organismal Systems	Sensory system	18	1162	401	24467	0.0448878	0.631221	0.911154
4912	GnRH signaling pathway	Organismal Systems	Endocrine system	16	1162	357	24467	0.0448179	0.630105	0.911154
4934	Cushing syndrome	Human Diseases	Endocrine and metabolic disease	26	1162	576	24467	0.0451389	0.634143	0.911409
4144	Endocytosis	Cellular Processes	Transport and catabolism	44	1162	968	24467	0.0454545	0.641612	0.918169
270	Cysteine and methionine metabolism	Metabolism	Amino acid metabolism	6	1162	142	24467	0.0422535	0.671914	0.928907
515	Mannose type O-glycan biosynthesis	Metabolism	Glycan biosynthesis and metabolism	4	1162	95	24467	0.0421053	0.666366	0.928907
730	Thiamine metabolism	Metabolism	Metabolism of cofactors and vitamins	2	1162	47	24467	0.0425532	0.660647	0.928907
760	Nicotinate and nicotinamide metabolism	Metabolism	Metabolism of cofactors and vitamins	6	1162	143	24467	0.041958	0.678477	0.928907
3450	Non-homologous end-joining	Genetic Information Processing	Replication and repair	2	1162	49	24467	0.0408163	0.682969	0.928907
4015	Rap1 signaling pathway	Environmental Information Processing	Signal transduction	40	1162	889	24467	0.0449944	0.662262	0.928907
4212	Longevity regulating pathway - worm	Organismal Systems	Aging	12	1162	280	24467	0.0428571	0.683058	0.928907
4658	Th1 and Th2 cell differentiation	Organismal Systems	Immune system	13	1162	300	24467	0.0433333	0.672005	0.928907
4660	T cell receptor signaling pathway	Organismal Systems	Immune system	16	1162	370	24467	0.0432432	0.685488	0.928907
5210	Colorectal cancer	Human Diseases	Cancer: specific types	16	1162	367	24467	0.0435967	0.673133	0.928907
5220	Chronic myeloid leukemia	Human Diseases	Cancer: specific types	11	1162	255	24467	0.0431373	0.670695	0.928907
5226	Gastric cancer	Human Diseases	Cancer: specific types	22	1162	502	24467	0.0438247	0.681843	0.928907
5332	Graft-versus-host disease	Human Diseases	Immune disease	4	1162	95	24467	0.0421053	0.666366	0.928907
3010	Ribosome	Genetic Information Processing	Translation	11	1162	260	24467	0.0423077	0.695053	0.934241
4137	Mitophagy - animal	Cellular Processes	Transport and catabolism	12	1162	282	24467	0.0425532	0.692334	0.934241
4720	Long-term potentiation	Organismal Systems	Nervous system	12	1162	285	24467	0.0421053	0.705938	0.945046
61	Fatty acid biosynthesis	Metabolism	Lipid metabolism	3	1162	77	24467	0.038961	0.714597	0.94845
531	Glycosaminoglycan degradation	Metabolism	Glycan biosynthesis and metabolism	2	1162	54	24467	0.037037	0.733521	0.94845
1522	Endocrine resistance	Human Diseases	Drug resistance: antineoplastic	15	1162	359	24467	0.0417827	0.730816	0.94845
1523	Antifolate resistance	Human Diseases	Drug resistance: antineoplastic	6	1162	149	24467	0.0402685	0.716044	0.94845
4062	Chemokine signaling pathway	Organismal Systems	Immune system	27	1162	630	24467	0.0428571	0.736704	0.94845
4621	NOD-like receptor signaling pathway	Organismal Systems	Immune system	23	1162	540	24467	0.0425926	0.734396	0.94845
4664	Fc epsilon RI signaling pathway	Organismal Systems	Immune system	9	1162	223	24467	0.0403587	0.737048	0.94845
4914	Progesterone-mediated oocyte maturation	Organismal Systems	Endocrine system	15	1162	360	24467	0.0416667	0.734621	0.94845
5214	Glioma	Human Diseases	Cancer: specific types	12	1162	291	24467	0.0412371	0.73201	0.94845
5320	Autoimmune thyroid disease	Human Diseases	Immune disease	5	1162	126	24467	0.0396825	0.719983	0.94845
5140	Leishmaniasis	Human Diseases	Infectious disease: parasitic	8	1162	201	24467	0.039801	0.743499	0.953056
4020	Calcium signaling pathway	Environmental Information Processing	Signal transduction	33	1162	767	24467	0.0430248	0.746672	0.953442
3022	Basal transcription factors	Genetic Information Processing	Transcription	5	1162	132	24467	0.0378788	0.7568	0.953971
4114	Oocyte meiosis	Cellular Processes	Cell growth and death	19	1162	458	24467	0.0414847	0.759792	0.953971
4260	Cardiac muscle contraction	Organismal Systems	Circulatory system	11	1162	275	24467	0.04	0.761239	0.953971
4392	Hippo signaling pathway - multiple species	Environmental Information Processing	Signal transduction	4	1162	107	24467	0.0373832	0.753732	0.953971
5204	Chemical carcinogenesis	Human Diseases	Cancer: overview	7	1162	181	24467	0.038674	0.761453	0.953971
20	Citrate cycle (TCA cycle)	Metabolism	Carbohydrate metabolism	2	1162	61	24467	0.0327869	0.792636	0.96778
4120	Ubiquitin mediated proteolysis	Genetic Information Processing	Folding, sorting and degradation	24	1162	582	24467	0.0412371	0.790338	0.96778
4140	Autophagy - animal	Cellular Processes	Transport and catabolism	23	1162	556	24467	0.0413669	0.781414	0.96778
4330	Notch signaling pathway	Environmental Information Processing	Signal transduction	7	1162	189	24467	0.037037	0.79871	0.96778
4640	Hematopoietic cell lineage	Organismal Systems	Immune system	12	1162	305	24467	0.0393443	0.786798	0.96778
4730	Long-term depression	Organismal Systems	Nervous system	7	1162	188	24467	0.037234	0.794309	0.96778
4979	Cholesterol metabolism	Organismal Systems	Digestive system	5	1162	139	24467	0.0359712	0.795019	0.96778
5211	Renal cell carcinoma	Human Diseases	Cancer: specific types	10	1162	261	24467	0.0383142	0.798377	0.96778
5310	Asthma	Human Diseases	Immune disease	2	1162	59	24467	0.0338983	0.777045	0.96778
532	Glycosaminoglycan biosynthesis - chondroitin sulfate / dermatan sulfate	Metabolism	Glycan biosynthesis and metabolism	2	1162	64	24467	0.03125	0.814215	0.98298
4611	Platelet activation	Organismal Systems	Immune system	17	1162	433	24467	0.039261	0.821972	0.988749
3460	Fanconi anemia pathway	Genetic Information Processing	Replication and repair	6	1162	177	24467	0.0338983	0.850586	0.997861
4064	NF-kappa B signaling pathway	Environmental Information Processing	Signal transduction	13	1162	344	24467	0.0377907	0.83647	0.997861
4070	Phosphatidylinositol signaling system	Environmental Information Processing	Signal transduction	16	1162	420	24467	0.0380952	0.849206	0.997861
4370	VEGF signaling pathway	Environmental Information Processing	Signal transduction	7	1162	202	24467	0.0346535	0.849563	0.997861
4657	IL-17 signaling pathway	Organismal Systems	Immune system	9	1162	252	24467	0.0357143	0.850564	0.997861
5152	Tuberculosis	Human Diseases	Infectious disease: bacterial	25	1162	629	24467	0.0397456	0.846796	0.997861
5215	Prostate cancer	Human Diseases	Cancer: specific types	14	1162	369	24467	0.0379404	0.839876	0.997861
380	Tryptophan metabolism	Metabolism	Amino acid metabolism	3	1162	99	24467	0.030303	0.854944	0.999441
120	Primary bile acid biosynthesis	Metabolism	Lipid metabolism	1	1162	49	24467	0.0204082	0.908059	1
140	Steroid hormone biosynthesis	Metabolism	Lipid metabolism	2	1162	120	24467	0.0166667	0.979871	1
310	Lysine degradation	Metabolism	Amino acid metabolism	7	1162	213	24467	0.0328639	0.884018	1
330	Arginine and proline metabolism	Metabolism	Amino acid metabolism	3	1162	129	24467	0.0232558	0.947886	1
350	Tyrosine metabolism	Metabolism	Amino acid metabolism	2	1162	86	24467	0.0232558	0.919829	1
360	Phenylalanine metabolism	Metabolism	Amino acid metabolism	1	1162	55	24467	0.0181818	0.931381	1
512	Mucin type O-glycan biosynthesis	Metabolism	Glycan biosynthesis and metabolism	1	1162	91	24467	0.010989	0.988159	1
562	Inositol phosphate metabolism	Metabolism	Carbohydrate metabolism	9	1162	323	24467	0.0278638	0.972279	1
860	Porphyrin and chlorophyll metabolism	Metabolism	Metabolism of cofactors and vitamins	2	1162	76	24467	0.0263158	0.881734	1
1521	EGFR tyrosine kinase inhibitor resistance	Human Diseases	Drug resistance: antineoplastic	9	1162	308	24467	0.0292208	0.959194	1
2010	ABC transporters	Environmental Information Processing	Membrane transport	4	1162	187	24467	0.0213904	0.979494	1
3030	DNA replication	Genetic Information Processing	Replication and repair	2	1162	97	24467	0.0206186	0.948271	1
3060	Protein export	Genetic Information Processing	Folding, sorting and degradation	1	1162	46	24467	0.0217391	0.893579	1
3410	Base excision repair	Genetic Information Processing	Replication and repair	1	1162	95	24467	0.0105263	0.99026	1
3440	Homologous recombination	Genetic Information Processing	Replication and repair	2	1162	156	24467	0.0128205	0.995648	1
4010	MAPK signaling pathway	Environmental Information Processing	Signal transduction	44	1162	1143	24467	0.0384952	0.941323	1
4012	ErbB signaling pathway	Environmental Information Processing	Signal transduction	12	1162	360	24467	0.0333333	0.92524	1
4216	Ferroptosis	Cellular Processes	Cell growth and death	5	1162	202	24467	0.0247525	0.965752	1
4218	Cellular senescence	Cellular Processes	Cell growth and death	18	1162	498	24467	0.0361446	0.909268	1
4510	Focal adhesion	Cellular Processes	Cellular community - eukaryotes	25	1162	728	24467	0.0343407	0.967623	1
4514	Cell adhesion molecules (CAMs)	Environmental Information Processing	Signaling molecules and interaction	19	1162	526	24467	0.0361217	0.915011	1
4520	Adherens junction	Cellular Processes	Cellular community - eukaryotes	8	1162	423	24467	0.0189125	0.999456	1
4612	Antigen processing and presentation	Organismal Systems	Immune system	6	1162	201	24467	0.0298507	0.919659	1
4614	Renin-angiotensin system	Organismal Systems	Endocrine system	1	1162	59	24467	0.0169492	0.943543	1
4622	RIG-I-like receptor signaling pathway	Organismal Systems	Immune system	5	1162	242	24467	0.0206612	0.990739	1
4623	Cytosolic DNA-sensing pathway	Organismal Systems	Immune system	4	1162	163	24467	0.0245399	0.953868	1
4624	Toll and Imd signaling pathway	Organismal Systems	Immune system	5	1162	192	24467	0.0260417	0.953346	1
4625	C-type lectin receptor signaling pathway	Organismal Systems	Immune system	13	1162	363	24467	0.0358127	0.884346	1
4662	B cell receptor signaling pathway	Organismal Systems	Immune system	7	1162	301	24467	0.0232558	0.989884	1
4711	Circadian rhythm - fly	Organismal Systems	Environmental adaptation	2	1162	79	24467	0.0253165	0.894642	1
4722	Neurotrophin signaling pathway	Organismal Systems	Nervous system	15	1162	541	24467	0.0277264	0.992812	1
4740	Olfactory transduction	Organismal Systems	Sensory system	16	1162	1313	24467	0.0121858	1	1
4744	Phototransduction	Organismal Systems	Sensory system	1	1162	49	24467	0.0204082	0.908059	1
4745	Phototransduction - fly	Organismal Systems	Sensory system	2	1162	145	24467	0.0137931	0.993011	1
4910	Insulin signaling pathway	Organismal Systems	Endocrine system	17	1162	495	24467	0.0343434	0.93857	1
4913	Ovarian steroidogenesis	Organismal Systems	Endocrine system	5	1162	155	24467	0.0322581	0.864606	1
4917	Prolactin signaling pathway	Organismal Systems	Endocrine system	8	1162	285	24467	0.0280702	0.963462	1
4930	Type II diabetes mellitus	Human Diseases	Endocrine and metabolic disease	6	1162	195	24467	0.0307692	0.905675	1
5100	Bacterial invasion of epithelial cells	Human Diseases	Infectious disease: bacterial	12	1162	331	24467	0.0362538	0.866372	1
5131	Shigellosis	Human Diseases	Infectious disease: bacterial	28	1162	822	24467	0.0340633	0.977241	1
5145	Toxoplasmosis	Human Diseases	Infectious disease: parasitic	12	1162	369	24467	0.0325203	0.938301	1
5150	Staphylococcus aureus infection	Human Diseases	Infectious disease: bacterial	5	1162	175	24467	0.0285714	0.922615	1
5168	Herpes simplex virus 1 infection	Human Diseases	Infectious disease: viral	36	1162	1287	24467	0.027972	0.999891	1
5203	Viral carcinogenesis	Human Diseases	Cancer: overview	25	1162	694	24467	0.0360231	0.942087	1
5213	Endometrial cancer	Human Diseases	Cancer: specific types	7	1162	248	24467	0.0282258	0.952898	1
5218	Melanoma	Human Diseases	Cancer: specific types	8	1162	240	24467	0.0333333	0.887778	1
5219	Bladder cancer	Human Diseases	Cancer: specific types	3	1162	124	24467	0.0241935	0.937794	1
5221	Acute myeloid leukemia	Human Diseases	Cancer: specific types	8	1162	267	24467	0.0299625	0.941666	1
