# Supplementary material for: Influence of Estrus on Dairy Cow Milk Exosomal miRNAs and Their Role in Hormone Secretion by Granulosa Cells
Source: Int J Mol Sci. 2023 Jun 1;24(11):9608. doi: 10.3390/ijms24119608 (PMC10253592; doi:10.3390/ijms24119608)
Supplement: Supplementary file 1 [file ijms-24-09608-s001.zip › Table S7.xlsx]

## Sheet: CYP11A1
Group	Ct value of CYP11A1	Ct value of β-actin
Control	22.3027	15.9628
Control	23.5952	16.6709
Control	23.0006	16.7218
Estrus mik exosome	21.8899	16.107
Estrus mik exosome	22.9673	16.9015
Estrus mik exosome	22.6929	16.8609
Nonestrus mik exosome	22.9104	17.312
Nonestrus mik exosome	22.42	16.4037
Nonestrus mik exosome	21.6141	15.8137

## Sheet: CYP19A1
Group	Ct value of CYP19A1	Ct value of β-actin
Control	31.609	15.9628
Control	32.1642	16.6709
Control	32.8263	16.7218
Estrus mik exosome	30.4604	16.107
Estrus mik exosome	30.6614	15.9015
Estrus mik exosome	31.2905	16.8609
Nonestrus mik exosome	32.3497	17.312
Nonestrus mik exosome	31.5496	16.4037
Nonestrus mik exosome	30.44	15.8137

## Sheet: StAR
Group	Ct value of StAR	Ct value of β-actin
Control	23.243	15.9561
Control	24.6724	17.2065
Control	24.5569	17.0972
Estrus mik exosome	25.1815	16.9738
Estrus mik exosome	24.4669	15.9054
Estrus mik exosome	24.5698	16.5134
Nonestrus mik exosome	25.7105	17.9163
Nonestrus mik exosome	24.404	15.8736
Nonestrus mik exosome	24.5689	16.7435

## Sheet: RUNX2
Group	Ct value of RUNX2	Ct value of β-actin
Control	27.3896	15.9561
Control	28.3834	17.2065
Control	28.4648	17.0972
Estrus mik exosome	28.2919	17.9163
Estrus mik exosome	26.3427	15.8736
Estrus mik exosome	27.3845	16.7435
Nonestrus mik exosome	26.8999	16.9738
Nonestrus mik exosome	26.218	15.9054
Nonestrus mik exosome	26.5326	16.5134

## Sheet: HSD3β1
Group	Ct value of HSD3β1	Ct value of β-actin
Control	32.7141	16.8
Control	33.0573	16.9713
Control	33.258	16.5777
Estrus mik exosome	32.0172	16.7778
Estrus mik exosome	31.7679	16.5584
Estrus mik exosome	32.757	17.4465
Nonestrus mik exosome	32.7914	17.733
Nonestrus mik exosome	32.1414	17.0147
Nonestrus mik exosome	31.0873	16.2901

## Sheet: Bcl2
Group	Ct value of bcl2	Ct value of β-actin
Control	27.3598	16.8204
Control	27.3706	16.9331
Control	26.9962	16.8138
Estrus mik exosome	26.1332	16.3108
Estrus mik exosome	25.9375	16.279
Estrus mik exosome	27.3037	17.3587
Nonestrus mik exosome	27.4368	17.6057
Nonestrus mik exosome	26.6474	16.6983
Nonestrus mik exosome	26.2765	16.4091

## Sheet: Caspase-3
Group	Ct value of caspase-3	Ct value of β-actin
Control	25.3684	16.8204
Control	25.4916	16.9331
Control	25.4549	16.8138
Estrus mik exosome	24.8622	16.3108
Estrus mik exosome	25.1393	16.279
Estrus mik exosome	25.8079	17.3587
Nonestrus mik exosome	26.1972	17.6057
Nonestrus mik exosome	25.5933	16.6983
Nonestrus mik exosome	25.1704	16.4091

## Sheet: p53
Group	Ct value of p53	Ct value of β-actin
Control	27.228	16.8204
Control	27.3282	16.9331
Control	27.5747	16.8138
Estrus mik exosome	27.3104	16.3108
Estrus mik exosome	27.266	16.279
Estrus mik exosome	28.4333	17.3587
Nonestrus mik exosome	28.6092	17.6057
Nonestrus mik exosome	28.1291	16.6983
Nonestrus mik exosome	27.5546	16.4091

## Sheet: Progesterone level
50μg/ml			100μg/ml			200μg/ml
	Progesterone level (ng/ml )			Progesterone level (ng/ml )			Progesterone level (ng/ml )
Control	0.664601		Control	0.701849		Control	0.804309
Control	0.64892		Control	0.789629		Control	0.8533
Control	0.720428		Control	0.625715		Control	0.684251
Estrus mik exosome	0.691877		Estrus mik exosome	0.915335		Estrus mik exosome	1.10221
Estrus mik exosome	0.773061		Estrus mik exosome	0.978949		Estrus mik exosome	1.08849
Estrus mik exosome	0.799402		Estrus mik exosome	1.10982		Estrus mik exosome	1.15599
Nonestrus mik exosome	0.863428		Nonestrus mik exosome	0.902766		Nonestrus mik exosome	0.963748
Nonestrus mik exosome	0.592512		Nonestrus mik exosome	1.02385		Nonestrus mik exosome	1.12463
Nonestrus mik exosome	0.577623		Nonestrus mik exosome	0.877018		Nonestrus mik exosome	0.954859

## Sheet: Estradiol level
50μg/ml			100μg/ml			200μg/ml
	Estradiol level (pg/ml)			Estradiol level (pg/ml)			Estradiol level (pg/ml)
Control	70.0583		Control	70.9083		Control	73.9356
Control	65.0876		Control	70.1713		Control	78.7827
Control	71.9546		Control	70.4543		Control	74.7711
Estrus mik exosome	81.207		Estrus mik exosome	100.002		Estrus mik exosome	110.892
Estrus mik exosome	73.2207		Estrus mik exosome	116.285		Estrus mik exosome	118.117
Estrus mik exosome	75.1614		Estrus mik exosome	120.833		Estrus mik exosome	123.224
Nonestrus mik exosome	76.1418		Nonestrus mik exosome	131.508		Nonestrus mik exosome	138.87
Nonestrus mik exosome	69.7385		Nonestrus mik exosome	115.737		Nonestrus mik exosome	126.403
Nonestrus mik exosome	88.315		Nonestrus mik exosome	124.079		Nonestrus mik exosome	130.113
